# Supplementary material for: Psychometric investigation of the gamification Hexad user types scale in Brazilian Portuguese
Source: Sci Rep. 2022 Mar 22;12:4920. doi: 10.1038/s41598-022-08820-x (PMC8940910; doi:10.1038/s41598-022-08820-x)
Supplement: Supplementary file 1 — Supplementary Information 1. [file 41598_2022_8820_MOESM1_ESM.xlsx]

## Sheet: Planilha1
Supplementary dataset 1. Data set from the study
N = 421. A1-A4 = Items from Achiever sub-scale; D1-D4 = Items from Disruptor sub-scale; F1-F4 = Items from Free Spirit sub-scale; P1-P4 = Items from Philanthropist sub-scale; R1-R4= Items from Player sub-scale; S1-S4 = Items from Socialiser sub-scale. M: mean score. SD: standard deviation.
Gender	Age	School	If play	Frequency of play	A1	A2	A3	A4	M	SD	D1	D2	D3	D4	M	SD	F1	F2	F3	F4	M	SD	P1	P2	P3	P4	M	SD	R1	R2	R3	R4	M	SD	S1	S2	S3	S4	M	SD
Male	20 to 29	Bachelor	Yes	Rarely	6	7	6	6	6	0.433013	3	7	4	1	3.5	2.16506	4	4	7	6	5	1.29904	6	6	7	7	6.5	0.5	5	7	7	5	6	1	7	7	7	6	7	0.433013
Male	20 to 29	Elementary/Middle/High School	No	Rarely	7	3	7	7	7	1.73205	1	3	1	1	1	0.866025	7	3	7	3	5	2	7	7	7	7	7	0	7	4	6	1	5	2.29129	4	5	2	2	3	1.29904
Female	30 to 39	Bachelor	Yes	Rarely	5	5	4	6	5	0.707107	3	5	4	3	3.5	0.829156	5	6	7	5	5.5	0.829156	7	6	6	7	6.5	0.5	3	3	5	4	3.5	0.829156	5	3	5	4	4.5	0.829156
Male	10 to 19	Elementary/Middle/High School	Yes	Daily	6	4	5	7	5.5	1.11803	2	4	2	1	2	1.08972	5	4	4	7	4.5	1.22474	3	4	5	4	4	0.707107	5	7	2	6	5.5	1.87083	3	3	5	4	3.5	0.829156
Female	40 to 49	M.Sc.	No	Rarely	7	6	7	6	6.5	0.5	6	6	2	3	4.5	1.78536	6	6	7	6	6	0.433013	7	6	7	7	7	0.433013	6	6	6	6	6	0	6	6	6	6	6	0
Female	20 to 29	Specialized/Specialized/MBA Courses Courses	No	Rarely	6	5	6	6	6	0.433013	4	5	5	4	4.5	0.5	7	6	7	6	6.5	0.5	6	6	6	7	6	0.433013	6	5	4	5	5	0.707107	5	6	6	6	6	0.433013
Female	20 to 29	Bachelor	Yes	Rarely	4	5	5	6	5	0.707107	3	4	4	3	3.5	0.5	7	5	7	3	6	1.65831	7	6	5	7	6.5	0.829156	4	3	5	4	4	0.707107	4	2	3	2	2.5	0.829156
Male	30 to 39	Bachelor	Yes	Weekly	7	7	7	7	7	0	4	6	6	4	5	1	6	6	7	5	6	0.707107	6	4	6	4	5	1	4	5	6	6	5.5	0.829156	4	4	5	6	4.5	0.829156
Female	20 to 29	Bachelor	Yes	Weekly	6	7	7	7	7	0.433013	2	4	1	2	2	1.08972	7	6	6	7	6.5	0.5	7	6	6	5	6	0.707107	5	7	6	6	6	0.707107	5	5	7	6	5.5	0.829156
Female	50 to 59	Bachelor	Yes	Weekly	7	5	4	4	4.5	1.22474	4	4	4	2	4	0.866025	4	6	4	4	4	0.866025	4	4	7	5	4.5	1.22474	5	3	4	2	3.5	1.11803	5	7	1	4	4.5	2.16506
Female	50 to 59	Specialized/Specialized/MBA Courses Courses	Yes	Rarely	3	3	3	3	3	0	3	3	3	1	3	0.866025	3	3	3	3	3	0	3	3	3	3	3	0	3	2	2	2	2	0.433013	3	3	3	2	3	0.433013
Female	30 to 39	M.Sc.	No	I don't know	3	3	3	3	3	0	3	3	2	2	2.5	0.5	3	3	3	3	3	0	2	3	2	1	2	0.707107	1	3	3	2	2.5	0.829156	1	2	3	1	1.5	0.829156
Male	30 to 39	M.Sc.	No	Rarely	7	7	7	7	7	0	3	7	5	1	4	2.23607	7	2	7	7	7	2.16506	7	7	7	7	7	0	4	4	7	1	4	2.12132	7	7	7	3	7	1.73205
Female	30 to 39	Specialized/Specialized/MBA Courses Courses	Yes	Rarely	5	5	5	6	5	0.433013	2	3	1	1	1.5	0.829156	7	3	7	5	6	1.65831	5	5	5	7	5	0.866025	4	3	7	4	4	1.5	5	5	7	4	5	1.08972
Female	30 to 39	M.Sc.	No	Rarely	6	6	7	5	6	0.707107	3	5	1	4	3.5	1.47902	6	5	7	4	5.5	1.11803	6	6	6	5	6	0.433013	5	4	6	3	4.5	1.11803	7	6	6	5	6	0.707107
Female	30 to 39	Specialized/Specialized/MBA Courses Courses	No	Rarely	7	6	7	7	7	0.433013	5	7	6	4	5.5	1.11803	7	7	7	7	7	0	5	4	5	6	5	0.707107	7	7	7	7	7	0	6	5	5	2	5	1.5
Female	20 to 29	Bachelor	Yes	Weekly	6	4	6	6	6	0.866025	2	5	5	5	5	1.29904	7	6	7	7	7	0.433013	5	2	6	6	5.5	1.63936	5	6	6	6	6	0.433013	6	5	6	4	5.5	0.829156
Male	30 to 39	M.Sc.	Yes	Weekly	7	7	7	7	7	0	5	6	4	5	5	0.707107	7	7	7	6	7	0.433013	7	6	6	7	6.5	0.5	7	7	7	7	7	0	7	6	7	4	6.5	1.22474
Female	20 to 29	Elementary/Middle/High School	No	I don't know	7	7	5	7	7	0.866025	2	3	1	3	2.5	0.829156	7	7	7	4	7	1.29904	7	7	7	7	7	0	5	7	7	3	6	1.65831	7	7	7	4	7	1.29904
Female	40 to 49	Specialized/Specialized/MBA Courses Courses	Yes	Daily	7	7	7	7	7	0	3	7	5	2	4	1.92029	4	6	7	7	6.5	1.22474	7	7	7	6	7	0.433013	2	2	3	2	2	0.433013	7	6	2	3	4.5	2.06155
Female	50 to 59	M.Sc.	No	I don't know	7	7	7	7	7	0	7	7	7	1	7	2.59808	7	7	7	7	7	0	7	6	7	7	7	0.433013	7	7	7	7	7	0	7	7	7	7	7	0
Female	20 to 29	Bachelor	No	Rarely	7	6	7	7	7	0.433013	7	7	7	6	7	0.433013	7	7	7	7	7	0	7	7	7	7	7	0	7	7	7	7	7	0	7	7	7	7	7	0
Male	30 to 39	M.Sc.	Yes	Rarely	7	7	5	5	6	1	7	4	7	6	6.5	1.22474	6	5	6	7	6	0.707107	7	7	7	6	7	0.433013	7	7	7	7	7	0	5	5	5	7	5	0.866025
Female	30 to 39	Specialized/Specialized/MBA Courses Courses	Yes	Weekly	7	7	7	7	7	0	7	5	4	5	5	1.08972	7	7	6	7	7	0.433013	4	5	5	7	5	1.08972	4	3	5	3	3.5	0.829156	3	5	4	5	4.5	0.829156
Female	50 to 59	Specialized/Specialized/MBA Courses Courses	Yes	Daily	7	7	7	5	7	0.866025	4	6	2	3	3.5	1.47902	7	7	7	6	7	0.433013	7	7	7	7	7	0	4	7	4	5	4.5	1.22474	6	7	6	5	6	0.707107
Male	50 to 59	Specialized/Specialized/MBA Courses Courses	Yes	Rarely	4	4	4	4	4	0	3	4	4	4	4	0.433013	4	4	4	7	4	1.29904	7	7	7	7	7	0	4	7	7	7	7	1.29904	7	7	4	7	7	1.29904
Male	40 to 49	M.Sc.	No	Rarely	7	6	5	6	6	0.707107	6	4	1	1	2.5	2.12132	4	3	6	3	3.5	1.22474	7	5	7	5	6	1	5	6	6	4	5.5	0.829156	7	7	5	3	6	1.65831
Female	20 to 29	Specialized/Specialized/MBA Courses Courses	Yes	Weekly	7	2	5	5	5	1.78536	5	5	6	7	5.5	0.829156	5	7	5	7	6	1	3	5	2	5	4	1.29904	7	7	3	7	7	1.73205	3	4	1	4	3.5	1.22474
Female	20 to 29	Elementary/Middle/High School	Yes	Rarely	7	7	6	6	6.5	0.5	5	6	3	5	5	1.08972	7	7	7	7	7	0	7	5	7	7	7	0.866025	5	7	7	6	6.5	0.829156	3	4	6	1	3.5	1.80278
Female	30 to 39	M.Sc.	No	I don't know	6	6	6	6	6	0	1	6	1	1	1	2.16506	7	6	7	7	7	0.433013	7	7	7	7	7	0	4	5	5	5	5	0.433013	7	7	5	7	7	0.866025
Female	20 to 29	Bachelor	Yes	Daily	3	4	2	4	3.5	0.829156	2	4	1	1	1.5	1.22474	3	4	6	4	4	1.08972	5	7	4	7	6	1.29904	1	3	2	5	2.5	1.47902	3	4	4	2	3.5	0.829156
Male	40 to 49	Bachelor	Yes	Rarely	5	4	6	7	5.5	1.11803	4	6	5	6	5.5	0.829156	4	6	5	4	4.5	0.829156	3	3	3	6	3	1.29904	3	5	5	3	4	1	3	3	5	2	3	1.08972
Female	50 to 59	M.Sc.	No	I don't know	7	7	7	7	7	0	5	6	5	5	5	0.433013	7	6	7	6	6.5	0.5	7	7	7	7	7	0	6	5	6	4	5.5	0.829156	7	6	7	4	6.5	1.22474
Female	40 to 49	Specialized/Specialized/MBA Courses Courses	No	I don't know	6	7	7	7	7	0.433013	1	6	2	5	3.5	2.06155	6	6	7	6	6	0.433013	7	7	7	7	7	0	6	6	6	5	6	0.433013	7	6	7	6	6.5	0.5
Female	40 to 49	M.Sc.	No	I don't know	7	7	7	7	7	0	1	5	1	1	1	1.73205	7	5	7	7	7	0.866025	7	7	7	7	7	0	5	5	5	1	5	1.73205	7	7	7	7	7	0
Female	40 to 49	M.Sc.	Yes	Weekly	7	7	7	5	7	0.866025	1	7	1	1	1	2.59808	7	5	7	7	7	0.866025	7	7	7	7	7	0	3	3	3	7	3	1.73205	7	7	7	5	7	0.866025
Male	20 to 29	Bachelor	Yes	Weekly	7	7	7	7	7	0	6	5	1	5	5	1.92029	7	7	7	6	7	0.433013	7	6	5	6	6	0.707107	7	6	7	6	6.5	0.5	7	7	7	6	7	0.433013
Female	50 to 59	Specialized/Specialized/MBA Courses Courses	No	I don't know	6	6	5	5	5.5	0.5	4	3	1	2	2.5	1.11803	4	4	6	5	4.5	0.829156	7	5	7	6	6.5	0.829156	5	5	6	6	5.5	0.5	5	6	5	7	5.5	0.829156
Female	50 to 59	Specialized/Specialized/MBA Courses Courses	No	I don't know	7	7	7	7	7	0	5	5	1	7	5	2.17945	7	5	7	7	7	0.866025	7	7	7	7	7	0	5	3	7	5	5	1.41421	7	7	6	5	6.5	0.829156
Male	40 to 49	M.Sc.	Yes	Weekly	4	5	5	5	5	0.433013	7	7	6	7	7	0.433013	6	6	7	6	6	0.433013	7	7	7	5	7	0.866025	2	3	5	4	3.5	1.11803	2	2	2	3	2	0.433013
Male	50 to 59	M.Sc.	Yes	Rarely	7	7	7	7	7	0	7	6	6	4	6	1.08972	6	6	7	7	6.5	0.5	7	7	7	6	7	0.433013	7	7	7	7	7	0	3	4	6	4	4	1.08972
Male	50 to 59	M.Sc.	No	I don't know	7	6	7	7	7	0.433013	2	5	2	3	2.5	1.22474	6	3	7	6	6	1.5	7	7	7	7	7	0	4	3	6	4	4	1.08972	6	7	7	4	6.5	1.22474
Male	40 to 49	M.Sc.	Yes	Rarely	6	6	6	5	6	0.433013	1	5	2	1	1.5	1.63936	5	5	6	3	5	1.08972	6	6	6	6	6	0	4	5	5	6	5	0.707107	6	6	6	6	6	0
Male	30 to 39	M.Sc.	Yes	Daily	6	6	7	6	6	0.433013	5	6	5	6	5.5	0.5	7	6	7	5	6.5	0.829156	6	5	7	5	5.5	0.829156	6	7	5	7	6.5	0.829156	6	5	7	5	5.5	0.829156
Female	40 to 49	M.Sc.	No	I don't know	7	5	6	6	6	0.707107	6	7	4	5	5.5	1.11803	7	7	7	7	7	0	7	7	7	5	7	0.866025	2	6	7	7	6.5	2.06155	7	6	7	7	7	0.433013
Female	50 to 59	M.Sc.	No	I don't know	7	7	7	7	7	0	4	6	6	1	5	2.04634	7	5	7	6	6.5	0.829156	7	7	7	7	7	0	7	7	7	6	7	0.433013	2	6	7	5	5.5	1.87083
Female	30 to 39	Bachelor	No	I don't know	4	2	3	2	2.5	0.829156	1	1	1	1	1	0	5	2	5	2	3.5	1.5	1	4	6	7	5	2.29129	5	3	1	6	4	1.92029	6	2	1	3	2.5	1.87083
Female	40 to 49	Specialized/Specialized/MBA Courses Courses	No	Rarely	6	7	6	6	6	0.433013	6	5	3	1	4	1.92029	4	6	7	5	5.5	1.11803	7	6	6	7	6.5	0.5	5	5	7	5	5	0.866025	6	6	4	6	6	0.866025
Male	20 to 29	Bachelor	No	Rarely	5	6	7	7	6.5	0.829156	6	5	3	2	4	1.58114	7	7	5	7	7	0.866025	6	5	7	5	5.5	0.829156	6	5	3	5	5	1.08972	3	4	6	3	3.5	1.22474
Male	30 to 39	Specialized/Specialized/MBA Courses Courses	Yes	Weekly	6	6	7	7	6.5	0.5	5	6	1	1	3	2.27761	6	6	6	5	6	0.433013	7	6	6	5	6	0.707107	6	7	6	6	6	0.433013	5	5	5	5	5	0
Male	10 to 19	Elementary/Middle/High School	Yes	Daily	7	7	7	7	7	0	3	3	1	2	2.5	0.829156	7	7	7	7	7	0	7	7	7	7	7	0	3	4	4	1	3.5	1.22474	7	7	7	5	7	0.866025
Female	50 to 59	Specialized/Specialized/MBA Courses Courses	No	I don't know	7	7	7	7	7	0	7	6	4	7	6.5	1.22474	7	5	7	7	7	0.866025	7	7	7	7	7	0	7	7	7	7	7	0	5	5	6	5	5	0.433013
Male	40 to 49	PhD	Yes	Rarely	6	6	6	6	6	0	6	7	4	5	5.5	1.11803	7	5	6	5	5.5	0.829156	6	7	7	7	7	0.433013	4	6	4	5	4.5	0.829156	5	5	5	5	5	0
Male	30 to 39	Specialized/Specialized/MBA Courses Courses	Yes	Daily	6	6	7	5	6	0.707107	1	4	3	1	2	1.29904	7	1	5	5	5	2.17945	6	6	6	4	6	0.866025	2	5	2	1	2	1.5	6	6	4	6	6	0.866025
Male	20 to 29	Bachelor	Yes	Daily	6	6	6	5	6	0.433013	3	3	1	3	3	0.866025	6	4	7	3	5	1.58114	6	5	5	5	5	0.433013	2	5	7	6	5.5	1.87083	2	4	3	3	3	0.707107
Male	40 to 49	Specialized/Specialized/MBA Courses Courses	No	Rarely	5	5	5	5	5	0	1	3	1	2	1.5	0.829156	7	5	4	5	5	1.08972	7	6	6	5	6	0.707107	5	6	5	5	5	0.433013	5	6	6	6	6	0.433013
Female	30 to 39	M.Sc.	No	Rarely	4	5	6	5	5	0.707107	2	5	2	3	2.5	1.22474	5	5	6	5	5	0.433013	6	4	5	6	5.5	0.829156	5	4	6	5	5	0.707107	5	4	3	4	4	0.707107
Female	20 to 29	Bachelor	Yes	Rarely	7	7	7	7	7	0	7	7	7	4	7	1.29904	7	7	7	7	7	0	7	7	7	7	7	0	7	7	7	7	7	0	7	7	7	7	7	0
Female	40 to 49	Specialized/Specialized/MBA Courses Courses	No	Rarely	3	2	3	3	3	0.433013	2	2	2	2	2	0	2	3	3	2	2.5	0.5	3	3	3	3	3	0	1	2	2	3	2	0.707107	3	3	3	3	3	0
Male	30 to 39	M.Sc.	Yes	Rarely	7	7	7	6	7	0.433013	2	7	4	4	4	1.78536	5	7	6	7	6.5	0.829156	7	7	7	7	7	0	1	1	5	6	3	2.27761	5	5	7	3	5	1.41421
Female	50 to 59	Bachelor	Yes	Weekly	7	7	7	7	7	0	1	7	4	1	2.5	2.48747	7	7	7	7	7	0	7	7	7	7	7	0	7	6	6	7	6.5	0.5	7	7	7	7	7	0
Male	30 to 39	Bachelor	Yes	Rarely	7	6	7	6	6.5	0.5	1	5	1	1	1	1.73205	6	6	7	6	6	0.433013	7	7	6	6	6.5	0.5	2	2	6	2	2	1.73205	7	7	7	6	7	0.433013
Female	20 to 29	Bachelor	Yes	Daily	7	7	6	7	7	0.433013	5	6	6	2	5.5	1.63936	6	6	6	6	6	0	7	7	7	7	7	0	7	6	6	6	6	0.433013	6	5	4	5	5	0.707107
Male	30 to 39	Bachelor	Yes	Rarely	6	5	5	7	5.5	0.829156	7	5	4	5	5	1.08972	7	5	5	6	5.5	0.829156	6	6	6	5	6	0.433013	7	7	7	7	7	0	5	5	2	5	5	1.29904
Female	30 to 39	Bachelor	No	I don't know	7	7	7	7	7	0	7	7	7	6	7	0.433013	7	7	7	7	7	0	7	7	7	4	7	1.29904	6	6	7	5	6	0.707107	4	4	5	3	4	0.707107
Female	20 to 29	Bachelor	Yes	I don't know	7	7	7	7	7	0	5	7	3	4	4.5	1.47902	6	6	7	7	6.5	0.5	7	7	7	4	7	1.29904	6	7	7	4	6.5	1.22474	5	5	4	4	4.5	0.5
Female	10 to 19	Bachelor	Yes	Rarely	4	1	3	5	3.5	1.47902	2	2	2	3	2	0.433013	6	6	6	6	6	0	4	3	3	6	3.5	1.22474	1	6	4	4	4	1.78536	1	5	5	6	5	1.92029
Male	20 to 29	Bachelor	Yes	Daily	6	6	6	6	6	0	6	4	4	2	4	1.41421	6	2	7	7	6.5	2.06155	6	7	7	6	6.5	0.5	7	7	6	6	6.5	0.5	6	6	6	6	6	0
Female	20 to 29	Bachelor	Yes	Daily	5	5	3	7	5	1.41421	3	2	1	1	1.5	0.829156	2	3	2	5	2.5	1.22474	7	2	7	5	6	2.04634	7	7	7	5	7	0.866025	6	5	3	4	4.5	1.11803
I prefer not to answer Responder	30 to 39	Bachelor	No	Rarely	7	7	7	7	7	0	7	7	7	2	7	2.16506	7	7	7	7	7	0	7	7	7	7	7	0	3	3	7	3	3	1.73205	4	3	3	4	3.5	0.5
Female	30 to 39	Bachelor	No	I don't know	1	1	1	1	1	0	6	1	6	7	6	2.34521	1	3	1	1	1	0.866025	1	1	1	1	1	0	1	2	1	2	1.5	0.5	1	1	1	2	1	0.433013
Female	40 to 49	Specialized/Specialized/MBA Courses Courses	No	I don't know	7	7	7	7	7	0	6	6	1	1	3.5	2.5	7	4	7	5	6	1.29904	7	7	7	7	7	0	5	4	6	4	4.5	0.829156	6	7	7	6	6.5	0.5
Female	30 to 39	Bachelor	Yes	Rarely	6	3	7	6	6	1.5	2	1	1	1	1	0.433013	6	6	7	3	6	1.5	5	6	4	7	5.5	1.11803	4	5	7	6	5.5	1.11803	7	5	5	6	5.5	0.829156
Female	30 to 39	Bachelor	Yes	Weekly	7	5	7	5	6	1	5	5	3	4	4.5	0.829156	4	4	5	7	4.5	1.22474	6	5	5	4	5	0.707107	5	4	4	5	4.5	0.5	3	5	4	5	4.5	0.829156
Female	30 to 39	Bachelor	Yes	Weekly	7	5	7	5	6	1	5	5	3	4	4.5	0.829156	4	4	5	7	4.5	1.22474	6	5	5	4	5	0.707107	5	4	4	5	4.5	0.5	3	5	4	5	4.5	0.829156
Female	40 to 49	Bachelor	No	I don't know	7	7	7	7	7	0	7	7	7	7	7	0	7	7	7	7	7	0	7	7	7	7	7	0	7	7	7	3	7	1.73205	7	7	7	7	7	0
Female	10 to 19	Elementary/Middle/High School	No	Rarely	7	7	7	7	7	0	3	5	3	3	3	0.866025	3	7	7	7	7	1.73205	7	5	6	7	6.5	0.829156	4	7	7	5	6	1.29904	5	5	7	1	5	2.17945
Female	50 to 59	Specialized/Specialized/MBA Courses Courses	No	I don't know	6	6	6	4	6	0.866025	2	3	2	3	2.5	0.5	6	3	6	4	5	1.29904	7	5	7	4	6	1.29904	6	4	6	4	5	1	6	6	3	6	6	1.29904
Female	30 to 39	Bachelor	Yes	Rarely	6	3	6	4	5	1.29904	1	6	1	4	2.5	2.12132	6	6	7	4	6	1.08972	7	5	5	7	6	1	6	5	6	4	5.5	0.829156	5	2	4	5	4.5	1.22474
Male	30 to 39	Specialized/Specialized/MBA Courses Courses	Yes	Rarely	7	7	7	7	7	0	6	6	7	5	6	0.707107	7	7	7	7	7	0	7	6	7	7	7	0.433013	6	7	6	7	6.5	0.5	6	5	5	6	5.5	0.5
Female	30 to 39	Bachelor	Yes	Weekly	4	3	2	7	3.5	1.87083	1	3	1	4	2	1.29904	3	6	7	1	4.5	2.38485	7	6	3	6	6	1.5	1	4	6	2	3	1.92029	4	4	5	4	4	0.433013
Female	20 to 29	Bachelor	Yes	Rarely	6	7	7	6	6.5	0.5	1	7	3	2	2.5	2.27761	6	2	5	7	5.5	1.87083	6	6	7	6	6	0.433013	7	7	6	7	7	0.433013	4	6	7	5	5.5	1.11803
Female	20 to 29	Specialized/Specialized/MBA Courses Courses	No	I don't know	7	6	7	6	6.5	0.5	6	7	1	1	3.5	2.77263	6	7	7	7	7	0.433013	7	7	7	6	7	0.433013	6	7	7	7	7	0.433013	7	7	7	5	7	0.866025
Male	20 to 29	M.Sc.	No	I don't know	6	6	6	6	6	0	4	6	2	3	3.5	1.47902	7	5	6	6	6	0.707107	7	6	5	6	6	0.707107	4	7	7	5	6	1.29904	6	7	6	4	6	1.08972
Female	30 to 39	Specialized/Specialized/MBA Courses Courses	Yes	Rarely	7	7	7	7	7	0	3	7	5	7	6	1.65831	7	5	7	5	6	1	7	7	7	7	7	0	5	6	7	7	6.5	0.829156	7	7	7	7	7	0
Female	40 to 49	Elementary/Middle/High School	Yes	Rarely	5	2	4	3	3.5	1.11803	4	5	6	3	4.5	1.11803	3	2	5	4	3.5	1.11803	6	3	3	6	4.5	1.5	3	3	5	4	3.5	0.829156	3	3	6	4	3.5	1.22474
Female	10 to 19	Bachelor	Yes	Rarely	7	7	7	6	7	0.433013	2	2	2	1	2	0.433013	4	7	7	7	7	1.29904	7	7	7	7	7	0	5	3	2	1	2.5	1.47902	7	6	6	6	6	0.433013
Male	10 to 19	Bachelor	Yes	Weekly	7	7	7	7	7	0	4	7	5	4	4.5	1.22474	6	7	7	7	7	0.433013	7	6	7	7	7	0.433013	5	6	7	7	6.5	0.829156	6	5	7	2	5.5	1.87083
Female	20 to 29	Elementary/Middle/High School	No	Rarely	7	5	7	6	6.5	0.829156	1	1	1	5	1	1.73205	7	7	7	6	7	0.433013	7	4	7	6	6.5	1.22474	5	5	7	6	5.5	0.829156	5	6	7	4	5.5	1.11803
Male	20 to 29	Bachelor	Yes	Weekly	6	5	6	7	6	0.707107	4	4	2	3	3.5	0.829156	4	6	7	4	5	1.29904	7	7	6	5	6.5	0.829156	4	5	7	7	6	1.29904	6	3	6	4	5	1.29904
Female	30 to 39	Bachelor	Yes	I don't know	5	4	3	7	4.5	1.47902	2	3	3	3	3	0.433013	6	4	7	6	6	1.08972	7	6	3	7	6.5	1.63936	5	5	6	1	5	1.92029	5	4	4	5	4.5	0.5
Male	30 to 39	M.Sc.	No	Rarely	7	5	7	7	7	0.866025	4	6	2	1	3	1.92029	5	6	5	2	5	1.5	7	7	7	7	7	0	2	6	6	4	5	1.65831	5	7	7	7	7	0.866025
Male	40 to 49	Specialized/Specialized/MBA Courses Courses	No	I don't know	7	1	7	7	7	2.59808	1	5	1	1	1	1.73205	7	7	7	7	7	0	7	5	6	7	6.5	0.829156	1	1	7	1	1	2.59808	7	6	7	6	6.5	0.5
Male	40 to 49	Specialized/Specialized/MBA Courses Courses	Yes	Rarely	4	6	7	7	6.5	1.22474	7	4	1	4	4	2.12132	6	4	6	6	6	0.866025	7	4	6	7	6.5	1.22474	3	6	4	7	5	1.58114	5	5	5	4	5	0.433013
Male	20 to 29	M.Sc.	Yes	Daily	5	4	7	2	4.5	1.80278	4	7	3	5	4.5	1.47902	6	6	7	6	6	0.433013	5	6	6	6	6	0.433013	2	3	3	3	3	0.433013	5	5	4	5	5	0.433013
Male	20 to 29	Specialized/Specialized/MBA Courses Courses	Yes	Weekly	7	7	7	7	7	0	4	7	4	5	4.5	1.22474	7	4	7	7	7	1.29904	6	7	7	7	7	0.433013	7	7	7	6	7	0.433013	4	7	7	7	7	1.29904
Male	20 to 29	Specialized/Specialized/MBA Courses Courses	Yes	Weekly	7	7	7	7	7	0	4	7	4	5	4.5	1.22474	7	4	7	7	7	1.29904	6	7	7	7	7	0.433013	7	7	7	6	7	0.433013	4	7	7	7	7	1.29904
Female	20 to 29	Bachelor	No	I don't know	7	7	7	7	7	0	6	6	2	5	5.5	1.63936	6	7	7	7	7	0.433013	7	6	7	6	6.5	0.5	6	4	7	5	5.5	1.11803	4	7	7	7	7	1.29904
Male	30 to 39	Bachelor	Yes	Rarely	7	6	6	6	6	0.433013	5	6	4	5	5	0.707107	6	6	7	7	6.5	0.5	7	7	7	7	7	0	6	6	6	6	6	0	7	7	6	7	7	0.433013
Female	30 to 39	Bachelor	Yes	Rarely	6	7	7	7	7	0.433013	1	5	1	1	1	1.73205	4	5	7	4	4.5	1.22474	7	7	7	6	7	0.433013	7	7	6	4	6.5	1.22474	5	5	1	4	4.5	1.63936
Male	10 to 19	Bachelor	Yes	Daily	5	7	7	7	7	0.866025	6	7	3	4	5	1.58114	7	6	6	5	6	0.707107	6	5	6	6	6	0.433013	7	7	6	7	7	0.433013	4	6	7	6	6	1.08972
Male	30 to 39	M.Sc.	No	Rarely	7	7	7	7	7	0	2	7	6	6	6	1.92029	7	7	7	6	7	0.433013	7	7	7	7	7	0	2	7	7	4	5.5	2.12132	2	2	4	2	2	0.866025
Male	20 to 29	M.Sc.	Yes	Rarely	7	7	7	7	7	0	5	7	4	4	4.5	1.22474	7	7	7	6	7	0.433013	7	7	7	7	7	0	7	7	7	7	7	0	6	4	4	5	4.5	0.829156
Female	30 to 39	Bachelor	No	Rarely	7	7	7	5	7	0.866025	1	1	1	1	1	0	7	7	7	7	7	0	7	7	7	7	7	0	5	3	6	3	4	1.29904	4	4	7	4	4	1.29904
Female	30 to 39	Specialized/Specialized/MBA Courses Courses	Yes	Rarely	7	7	7	7	7	0	5	7	1	1	3	2.59808	7	5	7	6	6.5	0.829156	7	7	7	7	7	0	5	5	5	5	5	0	7	5	5	5	5	0.866025
Male	20 to 29	M.Sc.	Yes	Weekly	7	7	7	7	7	0	1	5	1	6	3	2.27761	7	5	7	5	6	1	7	7	2	5	6	2.04634	4	3	7	7	5.5	1.78536	6	7	5	3	5.5	1.47902
Female	20 to 29	Elementary/Middle/High School	No	Rarely	3	3	3	3	3	0	1	1	1	1	1	0	3	3	3	3	3	0	3	3	3	3	3	0	3	3	3	3	3	0	3	2	2	3	2.5	0.5
Female	40 to 49	M.Sc.	Yes	Rarely	6	4	6	7	6	1.08972	6	6	6	4	6	0.866025	6	4	7	6	6	1.08972	7	6	6	7	6.5	0.5	6	7	7	6	6.5	0.5	7	6	4	6	6	1.08972
Female	40 to 49	Specialized/Specialized/MBA Courses Courses	No	Rarely	7	4	7	6	6.5	1.22474	3	3	3	1	3	0.866025	5	6	5	7	5.5	0.829156	7	7	7	7	7	0	3	3	4	3	3	0.433013	7	7	7	7	7	0
Female	20 to 29	Bachelor	Yes	Rarely	5	7	6	7	6.5	0.829156	4	6	5	6	5.5	0.829156	7	7	7	3	7	1.73205	7	5	5	7	6	1	7	7	6	3	6.5	1.63936	7	6	7	6	6.5	0.5
Male	20 to 29	Bachelor	Yes	Rarely	7	7	7	7	7	0	7	7	7	2	7	2.16506	7	5	6	7	6.5	0.829156	7	6	7	7	7	0.433013	7	7	7	7	7	0	6	7	7	4	6.5	1.22474
Female	20 to 29	Bachelor	Yes	I don't know	7	7	7	7	7	0	7	7	1	1	4	3	7	1	7	7	7	2.59808	7	2	4	7	5.5	2.12132	1	7	3	1	2	2.44949	2	1	4	1	1.5	1.22474
Female	30 to 39	Bachelor	No	I don't know	3	3	3	3	3	0	3	3	1	1	2	1	3	3	3	3	3	0	3	3	3	3	3	0	3	3	3	3	3	0	3	3	3	3	3	0
Female	30 to 39	Bachelor	No	I don't know	7	6	6	5	6	0.707107	2	2	3	4	2.5	0.829156	5	2	7	7	6	2.04634	7	7	7	7	7	0	5	5	7	7	6	1	6	5	6	5	5.5	0.5
Female	30 to 39	Bachelor	Yes	Rarely	7	7	7	7	7	0	3	2	1	1	1.5	0.829156	7	5	7	2	6	2.04634	7	7	7	4	7	1.29904	5	3	7	2	4	1.92029	3	5	2	5	4	1.29904
Female	30 to 39	Specialized/Specialized/MBA Courses Courses	Yes	Rarely	7	6	6	7	6.5	0.5	2	4	1	2	2	1.08972	4	6	6	3	5	1.29904	7	7	7	7	7	0	2	3	5	4	3.5	1.11803	6	7	7	6	6.5	0.5
Male	30 to 39	M.Sc.	Yes	Weekly	7	7	7	7	7	0	3	6	1	1	2	2.04634	7	7	7	6	7	0.433013	7	7	7	7	7	0	5	5	4	1	4.5	1.63936	6	7	5	6	6	0.707107
Male	40 to 49	Bachelor	Yes	Daily	7	6	7	7	7	0.433013	4	3	1	1	2	1.29904	7	7	6	2	6.5	2.06155	7	7	7	7	7	0	3	7	4	7	5.5	1.78536	4	5	1	4	4	1.5
Female	20 to 29	Specialized/Specialized/MBA Courses Courses	No	Rarely	6	7	6	6	6	0.433013	5	7	3	4	4.5	1.47902	7	6	6	6	6	0.433013	7	6	7	5	6.5	0.829156	7	6	7	6	6.5	0.5	6	5	6	4	5.5	0.829156
Male	20 to 29	Bachelor	Yes	Weekly	3	3	3	3	3	0	3	1	1	2	1.5	0.829156	3	3	3	2	3	0.433013	3	3	3	1	3	0.866025	3	3	3	3	3	0	1	1	1	1	1	0
Male	20 to 29	Bachelor	Yes	Rarely	7	7	6	7	7	0.433013	4	5	1	1	2.5	1.78536	7	5	7	6	6.5	0.829156	7	6	7	7	7	0.433013	4	5	6	7	5.5	1.11803	5	5	7	4	5	1.08972
Female	40 to 49	Specialized/Specialized/MBA Courses Courses	No	I don't know	7	7	7	6	7	0.433013	1	7	1	1	1	2.59808	5	5	7	7	6	1	7	7	7	7	7	0	1	6	7	4	5	2.29129	7	7	7	7	7	0
Female	40 to 49	PhD	No	Rarely	7	1	4	1	2.5	2.48747	1	1	1	2	1	0.433013	4	6	7	4	5	1.29904	7	4	7	4	5.5	1.5	4	2	3	1	2.5	1.11803	4	1	7	3	3.5	2.16506
Female	40 to 49	Bachelor	Yes	Rarely	3	1	3	1	2	1	1	1	1	1	1	0	1	1	3	3	2	1	3	3	3	3	3	0	1	3	3	1	2	1	3	3	3	3	3	0
Male	20 to 29	Specialized/Specialized/MBA Courses Courses	Yes	Daily	6	5	6	7	6	0.707107	2	7	4	4	4	1.78536	7	6	6	6	6	0.433013	7	7	7	7	7	0	3	4	5	5	4.5	0.829156	4	4	4	4	4	0
Female	20 to 29	M.Sc.	Yes	Weekly	7	7	7	7	7	0	1	5	6	1	3	2.27761	7	7	7	7	7	0	7	7	7	7	7	0	2	1	3	2	2	0.707107	3	4	3	4	3.5	0.5
Male	30 to 39	Bachelor	Yes	Rarely	6	6	7	6	6	0.433013	4	2	4	2	3	1	7	6	7	4	6.5	1.22474	5	6	5	5	5	0.433013	6	4	7	6	6	1.08972	4	3	4	5	4	0.707107
Male	10 to 19	Elementary/Middle/High School	Yes	Weekly	5	5	6	7	5.5	0.829156	7	6	3	4	5	1.58114	6	7	7	5	6.5	0.829156	5	4	4	4	4	0.433013	7	7	6	5	6.5	0.829156	6	6	6	4	6	0.866025
Male	20 to 29	M.Sc.	Yes	Weekly	7	5	6	6	6	0.707107	3	4	3	2	3	0.707107	7	4	7	5	6	1.29904	7	6	6	5	6	0.707107	3	6	6	6	6	1.29904	5	6	5	7	5.5	0.829156
Male	20 to 29	M.Sc.	Yes	Daily	6	2	5	3	4	1.58114	7	6	3	5	5.5	1.47902	7	1	4	6	5	2.29129	7	7	6	7	7	0.433013	2	6	5	7	5.5	1.87083	2	4	3	4	3.5	0.829156
Male	30 to 39	Bachelor	Yes	Weekly	7	6	6	6	6	0.433013	4	4	1	2	3	1.29904	3	3	7	4	3.5	1.63936	7	5	6	6	6	0.707107	6	5	5	6	5.5	0.5	6	4	3	3	3.5	1.22474
Female	50 to 59	Specialized/Specialized/MBA Courses Courses	Yes	Rarely	6	4	5	5	5	0.707107	1	3	3	3	3	0.866025	7	3	7	6	6.5	1.63936	7	5	7	6	6.5	0.829156	4	5	3	4	4	0.707107	5	5	5	4	5	0.433013
Male	30 to 39	PhD	Yes	Rarely	7	5	7	6	6.5	0.829156	3	7	1	1	2	2.44949	6	4	7	7	6.5	1.22474	7	6	7	7	7	0.433013	2	4	4	5	4	1.08972	6	5	7	6	6	0.707107
Female	20 to 29	M.Sc.	No	Rarely	7	6	7	7	7	0.433013	4	7	1	6	5	2.29129	7	4	7	6	6.5	1.22474	7	7	6	7	7	0.433013	5	7	7	2	6	2.04634	5	6	6	5	5.5	0.5
Male	10 to 19	Bachelor	Yes	Rarely	7	7	1	7	7	2.59808	7	7	1	7	7	2.59808	7	7	7	3	7	1.73205	5	6	6	5	5.5	0.5	7	7	7	6	7	0.433013	5	5	7	5	5	0.866025
Male	10 to 19	Elementary/Middle/High School	No	I don't know	6	7	7	6	6.5	0.5	3	3	2	3	3	0.433013	6	3	6	3	4.5	1.5	7	7	7	2	7	2.16506	7	7	6	5	6.5	0.829156	1	3	2	2	2	0.707107
Female	10 to 19	Elementary/Middle/High School	Yes	Rarely	7	6	7	7	7	0.433013	5	3	3	2	3	1.08972	7	7	7	6	7	0.433013	7	7	7	6	7	0.433013	5	3	6	5	5	1.08972	5	5	5	4	5	0.433013
Male	10 to 19	Elementary/Middle/High School	Yes	Rarely	5	2	3	4	3.5	1.11803	2	3	3	3	3	0.433013	5	3	3	5	4	1	5	3	5	3	4	1	5	5	5	4	5	0.433013	3	5	5	5	5	0.866025
Male	10 to 19	Elementary/Middle/High School	Yes	Daily	7	7	7	7	7	0	7	4	1	5	4.5	2.16506	7	7	5	7	7	0.866025	4	4	7	4	4	1.29904	7	7	7	7	7	0	5	5	4	5	5	0.433013
Female	10 to 19	Elementary/Middle/High School	Yes	Rarely	7	7	7	7	7	0	6	5	4	1	4.5	1.87083	6	7	7	7	7	0.433013	7	7	7	7	7	0	7	7	7	4	7	1.29904	7	7	7	5	7	0.866025
Female	10 to 19	Elementary/Middle/High School	Yes	Rarely	1	1	1	1	1	0	1	1	7	7	4	3	1	1	1	1	1	0	1	1	1	1	1	0	1	1	1	7	1	2.59808	1	1	1	1	1	0
Female	10 to 19	Elementary/Middle/High School	No	I don't know	7	4	6	5	5.5	1.11803	1	5	1	5	3	2	4	5	6	2	4.5	1.47902	7	7	6	7	7	0.433013	7	5	6	7	6.5	0.829156	7	6	7	7	7	0.433013
Male	10 to 19	Elementary/Middle/High School	Yes	Daily	7	7	7	7	7	0	4	4	2	1	3	1.29904	5	7	6	7	6.5	0.829156	6	7	6	6	6	0.433013	7	7	7	7	7	0	7	6	7	5	6.5	0.829156
Female	40 to 49	Specialized/Specialized/MBA Courses Courses	No	I don't know	7	7	7	6	7	0.433013	6	6	3	2	4.5	1.78536	7	6	7	7	7	0.433013	7	7	7	7	7	0	5	5	6	5	5	0.433013	7	7	7	7	7	0
Female	40 to 49	Bachelor	Yes	Rarely	7	7	7	7	7	0	1	1	6	7	3.5	2.77263	7	3	7	7	7	1.73205	7	7	7	7	7	0	2	7	7	5	6	2.04634	7	6	7	2	6.5	2.06155
Female	50 to 59	Specialized/Specialized/MBA Courses Courses	Yes	Rarely	7	7	7	7	7	0	3	7	3	2	3	1.92029	5	2	5	7	5	1.78536	7	7	7	7	7	0	7	5	5	5	5	0.866025	7	7	7	7	7	0
Female	50 to 59	Bachelor	Yes	Daily	7	6	6	7	6.5	0.5	6	6	4	3	5	1.29904	6	6	6	7	6	0.433013	7	7	7	7	7	0	6	7	7	5	6.5	0.829156	7	6	7	7	7	0.433013
Female	30 to 39	Bachelor	No	I don't know	4	4	6	4	4	0.866025	4	4	4	4	4	0	4	4	4	5	4	0.433013	5	5	6	5	5	0.433013	4	4	4	4	4	0	5	4	4	5	4.5	0.5
Male	30 to 39	Specialized/Specialized/MBA Courses Courses	Yes	Weekly	6	6	7	6	6	0.433013	4	4	2	1	3	1.29904	5	5	6	5	5	0.433013	7	7	6	7	7	0.433013	6	7	4	5	5.5	1.11803	6	6	5	6	6	0.433013
Female	20 to 29	Bachelor	No	I don't know	7	7	7	7	7	0	2	4	5	5	4.5	1.22474	7	7	7	7	7	0	7	7	7	7	7	0	7	7	7	7	7	0	7	5	7	5	6	1
Female	20 to 29	M.Sc.	No	I don't know	7	7	6	7	7	0.433013	5	5	4	4	4.5	0.5	6	3	7	6	6	1.5	6	6	6	6	6	0	7	7	7	7	7	0	6	5	6	5	5.5	0.5
Female	20 to 29	Specialized/Specialized/MBA Courses Courses	No	I don't know	6	3	7	6	6	1.5	2	4	3	1	2.5	1.11803	7	6	7	6	6.5	0.5	7	7	7	5	7	0.866025	1	4	7	1	2.5	2.48747	6	5	5	5	5	0.433013
Female	30 to 39	Bachelor	No	Rarely	7	7	7	7	7	0	5	5	3	1	4	1.65831	6	6	6	7	6	0.433013	7	7	7	7	7	0	7	7	7	7	7	0	7	7	6	7	7	0.433013
Male	20 to 29	Bachelor	Yes	Rarely	7	7	6	7	7	0.433013	6	4	1	3	3.5	1.80278	4	6	7	7	6.5	1.22474	7	6	6	4	6	1.08972	5	7	7	7	7	0.866025	7	7	6	6	6.5	0.5
Male	40 to 49	PhD	No	Rarely	6	5	7	5	5.5	0.829156	6	4	1	7	5	2.29129	7	7	6	7	7	0.433013	7	7	7	7	7	0	5	7	7	7	7	0.866025	7	5	7	5	6	1
Male	30 to 39	M.Sc.	Yes	Rarely	6	7	6	6	6	0.433013	4	6	3	4	4	1.08972	6	7	7	6	6.5	0.5	7	6	7	6	6.5	0.5	6	5	5	4	5	0.707107	5	4	4	5	4.5	0.5
Female	30 to 39	Specialized/Specialized/MBA Courses Courses	Yes	Rarely	7	6	6	6	6	0.433013	1	7	2	5	3.5	2.38485	7	5	7	6	6.5	0.829156	4	4	5	5	4.5	0.5	7	7	7	7	7	0	7	5	6	5	5.5	0.829156
Female	30 to 39	M.Sc.	Yes	Daily	6	5	5	6	5.5	0.5	4	5	4	4	4	0.433013	5	5	6	5	5	0.433013	6	5	5	4	5	0.707107	5	6	6	5	5.5	0.5	4	5	5	5	5	0.433013
Female	40 to 49	Specialized/Specialized/MBA Courses Courses	No	I don't know	7	7	7	6	7	0.433013	2	5	5	2	3.5	1.5	7	5	7	7	7	0.866025	7	7	7	7	7	0	6	6	6	7	6	0.433013	7	7	7	7	7	0
Female	10 to 19	Elementary/Middle/High School	No	I don't know	7	4	6	5	5.5	1.11803	1	5	1	5	3	2	4	5	6	2	4.5	1.47902	7	7	6	7	7	0.433013	7	5	6	7	6.5	0.829156	7	6	7	7	7	0.433013
Male	20 to 29	M.Sc.	Yes	Weekly	5	4	7	5	5	1.08972	1	1	1	1	1	0	4	4	6	1	4	1.78536	7	7	7	5	7	0.866025	4	5	2	6	4.5	1.47902	5	5	5	4	5	0.433013
Female	50 to 59	PhD	Yes	Rarely	7	7	7	6	7	0.433013	2	5	1	2	2	1.5	5	5	5	7	5	0.866025	7	7	7	7	7	0	1	5	6	4	4.5	1.87083	7	7	4	7	7	1.29904
Female	40 to 49	PhD	Yes	Rarely	7	7	7	4	7	1.29904	2	6	1	1	1.5	2.06155	6	7	6	5	6	0.707107	7	7	7	7	7	0	3	3	4	1	3	1.08972	7	7	7	6	7	0.433013
Male	20 to 29	M.Sc.	Yes	Rarely	7	7	7	7	7	0	6	5	1	2	3.5	2.06155	7	5	7	4	6	1.29904	7	6	6	6	6	0.433013	7	6	7	7	7	0.433013	7	7	6	5	6.5	0.829156
Male	20 to 29	Elementary/Middle/High School	Yes	Rarely	6	7	7	6	6.5	0.5	6	6	3	4	5	1.29904	5	6	7	7	6.5	0.829156	5	3	5	6	5	1.08972	7	6	7	6	6.5	0.5	6	6	5	3	5.5	1.22474
Male	40 to 49	PhD	No	I don't know	6	6	6	5	6	0.433013	5	6	3	3	4	1.29904	6	6	6	6	6	0	7	6	6	5	6	0.707107	4	6	6	6	6	0.866025	4	6	6	4	5	1
Male	30 to 39	PhD	Yes	Weekly	6	4	5	7	5.5	1.11803	2	7	4	4	4	1.78536	7	7	7	7	7	0	6	7	7	5	6.5	0.829156	2	3	5	1	2.5	1.47902	3	2	4	3	3	0.707107
Female	50 to 59	Specialized/Specialized/MBA Courses Courses	Yes	Rarely	7	7	7	6	7	0.433013	4	7	1	1	2.5	2.48747	3	6	7	6	6	1.5	7	7	7	7	7	0	7	7	6	6	6.5	0.5	7	7	7	7	7	0
Female	50 to 59	PhD	Yes	Rarely	7	1	7	3	5	2.59808	1	1	1	1	1	0	4	4	7	7	5.5	1.5	7	7	7	7	7	0	1	7	7	7	7	2.59808	5	5	5	7	5	0.866025
Male	30 to 39	Specialized/Specialized/MBA Courses Courses	Yes	Daily	5	7	7	6	6.5	0.829156	1	6	3	2	2.5	1.87083	6	5	7	3	5.5	1.47902	4	1	2	3	2.5	1.11803	4	7	7	7	7	1.29904	2	3	2	2	2	0.433013
Male	30 to 39	M.Sc.	Yes	Rarely	7	5	6	7	6.5	0.829156	2	5	1	2	2	1.5	5	6	2	2	3.5	1.78536	7	6	5	7	6.5	0.829156	6	5	5	5	5	0.433013	4	5	3	5	4.5	0.829156
Female	30 to 39	M.Sc.	No	Rarely	7	3	5	6	5.5	1.47902	2	4	2	1	2	1.08972	6	2	7	4	5	1.92029	7	7	7	7	7	0	1	2	4	1	1.5	1.22474	4	4	7	3	4	1.5
Female	20 to 29	PhD	No	I don't know	7	6	7	5	6.5	0.829156	5	6	4	5	5	0.707107	4	7	6	7	6.5	1.22474	6	6	6	6	6	0	5	5	6	5	5	0.433013	7	6	6	6	6	0.433013
Male	50 to 59	Specialized/Specialized/MBA Courses Courses	No	I don't know	7	7	7	7	7	0	4	7	1	1	2.5	2.48747	4	7	7	7	7	1.29904	7	7	7	7	7	0	7	7	7	7	7	0	7	7	7	7	7	0
Male	20 to 29	Bachelor	Yes	Weekly	7	7	7	7	7	0	3	5	5	7	5	1.41421	5	7	6	3	5.5	1.47902	7	7	6	5	6.5	0.829156	4	5	5	3	4.5	0.829156	3	3	2	3	3	0.433013
Male	20 to 29	Specialized/Specialized/MBA Courses Courses	Yes	Daily	7	5	7	7	7	0.866025	1	3	1	1	1	0.866025	7	7	7	5	7	0.866025	7	7	5	7	7	0.866025	7	7	5	7	7	0.866025	3	5	5	5	5	0.866025
Female	30 to 39	M.Sc.	Yes	Weekly	6	5	6	6	6	0.433013	1	3	1	3	2	1	6	3	7	5	5.5	1.47902	7	6	7	6	6.5	0.5	4	5	7	6	5.5	1.11803	6	6	5	6	6	0.433013
Male	20 to 29	Bachelor	Yes	Rarely	6	6	7	7	6.5	0.5	3	6	4	3	3.5	1.22474	5	6	5	2	5	1.5	7	5	7	5	6	1	2	4	2	5	3	1.29904	4	5	6	4	4.5	0.829156
Male	20 to 29	M.Sc.	Yes	Rarely	7	4	6	5	5.5	1.11803	6	7	5	5	5.5	0.829156	6	6	6	6	6	0	7	7	7	7	7	0	5	5	6	2	5	1.5	7	7	7	6	7	0.433013
Female	50 to 59	Bachelor	Yes	Weekly	7	7	7	7	7	0	4	5	1	7	4.5	2.16506	5	7	4	7	6	1.29904	7	7	7	7	7	0	7	7	5	6	6.5	0.829156	7	7	7	7	7	0
Male	40 to 49	M.Sc.	No	Rarely	7	7	7	7	7	0	2	3	1	1	1.5	0.829156	7	5	6	7	6.5	0.829156	7	6	7	6	6.5	0.5	6	5	5	7	5.5	0.829156	5	6	6	6	6	0.433013
Female	40 to 49	Specialized/Specialized/MBA Courses Courses	Yes	Rarely	7	7	7	7	7	0	5	4	1	5	4.5	1.63936	4	7	7	7	7	1.29904	7	7	7	7	7	0	3	4	4	1	3.5	1.22474	7	7	7	7	7	0
Male	50 to 59	M.Sc.	Yes	Rarely	6	6	6	5	6	0.433013	3	6	1	1	2	2.04634	6	4	5	7	5.5	1.11803	5	6	7	7	6.5	0.829156	4	6	5	5	5	0.707107	6	6	4	6	6	0.866025
Male	40 to 49	PhD	Yes	Rarely	7	7	7	7	7	0	5	7	1	6	5.5	2.27761	7	1	7	6	6.5	2.48747	7	7	7	7	7	0	6	4	7	4	5	1.29904	7	7	5	5	6	1
Male	30 to 39	M.Sc.	Yes	Rarely	7	7	7	7	7	0	3	5	1	1	2	1.65831	5	5	6	6	5.5	0.5	6	7	7	7	7	0.433013	7	6	7	6	6.5	0.5	6	7	6	6	6	0.433013
Male	40 to 49	PhD	Yes	Daily	6	4	7	6	6	1.08972	7	5	3	1	4	2.23607	6	5	6	7	6	0.707107	6	5	6	6	6	0.433013	4	5	5	5	5	0.433013	5	6	6	6	6	0.433013
Male	30 to 39	PhD	Yes	Rarely	7	6	6	6	6	0.433013	4	6	5	5	5	0.707107	5	6	6	4	5.5	0.829156	7	5	5	6	5.5	0.829156	5	5	4	7	5	1.08972	5	5	3	5	5	0.866025
Female	40 to 49	M.Sc.	Yes	Rarely	7	7	7	7	7	0	4	1	7	2	3	2.29129	3	2	3	1	2.5	0.829156	7	7	4	4	5.5	1.5	7	7	1	7	7	2.59808	1	1	1	3	1	0.866025
Male	30 to 39	M.Sc.	Yes	Weekly	7	6	7	7	7	0.433013	5	6	4	2	4.5	1.47902	5	5	7	6	5.5	0.829156	7	7	7	7	7	0	7	6	7	3	6.5	1.63936	6	6	5	5	5.5	0.5
Male	30 to 39	M.Sc.	No	Rarely	6	5	5	7	5.5	0.829156	5	4	2	4	4	1.08972	6	6	6	4	6	0.866025	6	5	5	6	5.5	0.5	6	6	6	5	6	0.433013	5	3	5	5	5	0.866025
Female	30 to 39	M.Sc.	Yes	Weekly	7	7	6	5	6.5	0.829156	6	7	7	5	6.5	0.829156	7	6	7	7	7	0.433013	7	7	7	7	7	0	2	5	5	4	4.5	1.22474	6	7	6	6	6	0.433013
Female	20 to 29	Bachelor	No	I don't know	3	1	2	3	2.5	0.829156	2	1	1	2	1.5	0.5	2	1	3	3	2.5	0.829156	3	3	2	3	3	0.433013	2	2	3	1	2	0.707107	3	3	3	2	3	0.433013
Female	20 to 29	Bachelor	Yes	Weekly	7	7	7	7	7	0	6	5	1	1	3	2.27761	7	6	7	7	7	0.433013	7	7	7	7	7	0	7	5	5	4	5	1.08972	7	7	7	7	7	0
Male	40 to 49	M.Sc.	Yes	Rarely	7	7	7	7	7	0	4	6	1	5	4.5	1.87083	7	6	7	3	6.5	1.63936	6	6	7	1	6	2.34521	2	4	6	1	3	1.92029	6	7	6	6	6	0.433013
Male	20 to 29	Bachelor	Yes	Daily	3	3	3	3	3	0	1	3	2	3	2.5	0.829156	2	3	3	2	2.5	0.5	3	3	2	2	2.5	0.5	3	3	2	3	3	0.433013	2	3	2	3	2.5	0.5
Female	20 to 29	Bachelor	No	Rarely	7	7	6	6	6.5	0.5	1	1	1	1	1	0	6	4	7	6	6	1.08972	5	4	6	7	5.5	1.11803	7	7	6	7	7	0.433013	7	7	7	7	7	0
Male	40 to 49	Bachelor	Yes	Weekly	7	7	7	7	7	0	1	6	2	2	2	1.92029	6	3	7	5	5.5	1.47902	6	6	7	7	6.5	0.5	5	7	6	7	6.5	0.829156	7	7	7	7	7	0
Male	30 to 39	PhD	Yes	Weekly	6	6	7	7	6.5	0.5	2	7	5	4	4.5	1.80278	5	5	7	6	5.5	0.829156	7	5	4	5	5	1.08972	2	5	5	3	4	1.29904	4	6	7	5	5.5	1.11803
Male	50 to 59	PhD	Yes	Rarely	7	7	7	4	7	1.29904	7	4	1	4	4	2.12132	7	7	7	1	7	2.59808	7	7	7	7	7	0	4	7	4	1	4	2.12132	4	4	4	4	4	0
Female	40 to 49	PhD	No	Rarely	7	7	7	7	7	0	3	7	1	6	4.5	2.38485	7	7	7	7	7	0	7	7	7	7	7	0	7	7	7	4	7	1.29904	7	6	7	6	6.5	0.5
Male	30 to 39	M.Sc.	Yes	Daily	7	6	6	5	6	0.707107	4	4	1	5	4	1.5	5	7	5	5	5	0.866025	7	7	7	6	7	0.433013	6	7	6	7	6.5	0.5	2	2	3	1	2	0.707107
Male	30 to 39	M.Sc.	Yes	Rarely	6	4	6	5	5.5	0.829156	5	6	7	5	5.5	0.829156	4	5	7	5	5	1.08972	5	5	6	5	5	0.433013	5	5	6	4	5	0.707107	5	5	4	4	4.5	0.5
Male	30 to 39	Specialized/Specialized/MBA Courses Courses	Yes	Weekly	6	6	4	6	6	0.866025	2	6	2	1	2	1.92029	6	7	4	4	5	1.29904	6	6	6	4	6	0.866025	5	5	4	6	5	0.707107	6	6	6	6	6	0
Female	30 to 39	M.Sc.	Yes	Weekly	5	6	5	6	5.5	0.5	2	2	5	5	3.5	1.5	6	4	7	7	6.5	1.22474	6	7	5	5	5.5	0.829156	2	6	5	5	5	1.5	4	5	6	5	5	0.707107
Female	40 to 49	Specialized/Specialized/MBA Courses Courses	Yes	Weekly	7	6	7	4	6.5	1.22474	3	4	7	6	5	1.58114	7	6	7	7	7	0.433013	5	6	5	4	5	0.707107	5	4	7	4	4.5	1.22474	3	2	3	4	3	0.707107
Male	over 60	PhD	Yes	Rarely	6	5	6	6	6	0.433013	5	5	2	5	5	1.29904	6	7	6	4	6	1.08972	7	6	5	7	6.5	0.829156	6	7	6	4	6	1.08972	5	5	5	5	5	0
Female	40 to 49	PhD	Yes	Weekly	7	7	7	7	7	0	2	6	2	1	2	1.92029	7	7	7	4	7	1.29904	7	7	7	7	7	0	7	7	7	2	7	2.16506	7	4	7	5	6	1.29904
Male	30 to 39	M.Sc.	Yes	Rarely	4	4	4	3	4	0.433013	4	4	1	1	2.5	1.5	6	3	5	3	4	1.29904	7	6	6	4	6	1.08972	3	4	7	2	3.5	1.87083	4	5	4	5	4.5	0.5
Female	10 to 19	Elementary/Middle/High School	No	Rarely	3	1	3	2	2.5	0.829156	1	1	1	1	1	0	1	2	2	2	2	0.433013	3	3	2	3	3	0.433013	2	2	2	3	2	0.433013	2	1	2	1	1.5	0.5
Female	10 to 19	Elementary/Middle/High School	No	I don't know	7	7	5	5	6	1	3	5	1	2	2.5	1.47902	5	6	6	5	5.5	0.5	6	6	6	6	6	0	5	6	6	5	5.5	0.5	4	5	6	3	4.5	1.11803
Female	20 to 29	Bachelor	Yes	Weekly	6	7	6	7	6.5	0.5	4	4	1	2	3	1.29904	4	6	6	5	5.5	0.829156	6	6	5	7	6	0.707107	6	6	7	5	6	0.707107	7	5	6	4	5.5	1.11803
Male	50 to 59	M.Sc.	Yes	Rarely	6	6	7	5	6	0.707107	5	5	4	4	4.5	0.5	6	6	6	5	6	0.433013	7	7	7	7	7	0	6	7	6	6	6	0.433013	6	7	7	6	6.5	0.5
Male	20 to 29	Bachelor	Yes	Daily	6	5	5	5	5	0.433013	3	6	4	4	4	1.08972	6	7	7	3	6.5	1.63936	7	6	7	7	7	0.433013	4	6	5	7	5.5	1.11803	5	4	7	5	5	1.08972
Male	30 to 39	Bachelor	Yes	Weekly	2	2	2	3	2	0.433013	1	2	2	2	2	0.433013	2	2	3	1	2	0.707107	2	3	3	2	2.5	0.5	3	3	2	3	3	0.433013	1	2	2	2	2	0.433013
Female	30 to 39	M.Sc.	Yes	Rarely	6	6	7	6	6	0.433013	1	5	1	1	1	1.73205	6	6	6	6	6	0	6	6	6	6	6	0	6	6	6	6	6	0	5	6	6	5	5.5	0.5
Male	20 to 29	Bachelor	Yes	Weekly	7	7	7	7	7	0	7	7	3	5	6	1.65831	7	5	7	7	7	0.866025	7	7	7	7	7	0	6	6	6	7	6	0.433013	6	4	3	5	4.5	1.11803
Male	20 to 29	Elementary/Middle/High School	Yes	Daily	7	7	7	7	7	0	1	1	1	1	1	0	7	7	7	7	7	0	7	7	7	7	7	0	7	7	7	7	7	0	7	7	7	7	7	0
Female	10 to 19	Elementary/Middle/High School	Yes	Rarely	1	6	7	3	4.5	2.38485	1	1	1	3	1	0.866025	7	2	7	3	5	2.27761	4	1	5	1	2.5	1.78536	4	7	7	7	7	1.29904	4	1	1	1	1	1.29904
Female	50 to 59	PhD	No	Rarely	7	5	6	7	6.5	0.829156	3	6	1	4	3.5	1.80278	7	7	7	6	7	0.433013	7	6	7	6	6.5	0.5	4	3	5	1	3.5	1.47902	6	6	6	6	6	0
Female	40 to 49	PhD	Yes	Daily	6	6	7	7	6.5	0.5	7	7	2	5	6	2.04634	7	7	7	6	7	0.433013	7	7	7	7	7	0	7	7	7	7	7	0	5	5	5	5	5	0
Female	20 to 29	Bachelor	No	Rarely	6	6	6	6	6	0	5	5	5	5	5	0	6	5	5	6	5.5	0.5	6	5	6	5	5.5	0.5	5	6	6	5	5.5	0.5	6	6	6	6	6	0
Male	40 to 49	Specialized/Specialized/MBA Courses Courses	Yes	Rarely	6	7	7	6	6.5	0.5	4	4	5	1	4	1.5	3	6	5	6	5.5	1.22474	7	7	7	6	7	0.433013	3	6	3	2	3	1.5	7	7	7	6	7	0.433013
Female	20 to 29	Bachelor	Yes	Rarely	4	4	7	7	5.5	1.5	1	7	1	5	3	2.59808	7	5	7	7	7	0.866025	7	7	7	7	7	0	7	7	7	7	7	0	7	5	7	5	6	1
Male	40 to 49	Bachelor	Yes	Weekly	7	4	7	7	7	1.29904	1	4	1	1	1	1.29904	6	6	7	7	6.5	0.5	7	7	7	7	7	0	4	7	6	4	5	1.29904	6	7	4	7	6.5	1.22474
Other	20 to 29	Bachelor	Yes	Daily	5	6	6	7	6	0.707107	5	7	6	6	6	0.707107	5	7	7	7	7	0.866025	6	6	5	6	6	0.433013	7	7	7	7	7	0	6	4	5	5	5	0.707107
Male	40 to 49	PhD	Yes	Rarely	7	7	7	7	7	0	1	3	1	1	1	0.866025	5	7	7	4	6	1.29904	6	5	7	7	6.5	0.829156	7	7	7	7	7	0	3	5	3	5	4	1
Male	20 to 29	Bachelor	Yes	Rarely	6	7	6	7	6.5	0.5	2	6	3	4	3.5	1.47902	6	6	4	7	6	1.08972	7	7	7	6	7	0.433013	7	6	6	7	6.5	0.5	6	6	4	6	6	0.866025
Female	50 to 59	PhD	Yes	I don't know	4	5	5	7	5	1.08972	2	4	4	1	3	1.29904	2	4	4	5	4	1.08972	7	5	6	7	6.5	0.829156	2	5	4	6	4.5	1.47902	6	6	6	6	6	0
Male	30 to 39	M.Sc.	Yes	Weekly	7	6	7	7	7	0.433013	3	5	1	3	3	1.41421	7	5	7	6	6.5	0.829156	7	7	7	7	7	0	7	7	7	7	7	0	5	7	7	7	7	0.866025
Female	30 to 39	M.Sc.	Yes	Weekly	7	7	7	6	7	0.433013	2	5	6	6	5.5	1.63936	6	7	7	5	6.5	0.829156	6	7	7	7	7	0.433013	3	4	6	3	3.5	1.22474	7	7	5	7	7	0.866025
Female	40 to 49	M.Sc.	No	Rarely	6	4	7	6	6	1.08972	6	3	6	1	4.5	2.12132	6	6	5	2	5.5	1.63936	3	5	5	5	5	0.866025	4	4	1	3	3.5	1.22474	6	5	5	4	5	0.707107
Other	30 to 39	Elementary/Middle/High School	Yes	I don't know	5	6	6	6	6	0.433013	1	7	7	6	6.5	2.48747	7	6	7	5	6.5	0.829156	7	6	4	7	6.5	1.22474	2	3	4	7	3.5	1.87083	3	2	4	3	3	0.707107
Male	30 to 39	M.Sc.	Yes	Weekly	7	7	7	7	7	0	5	7	3	1	4	2.23607	6	6	6	7	6	0.433013	7	7	7	7	7	0	6	6	5	4	5.5	0.829156	6	7	7	6	6.5	0.5
Male	40 to 49	Bachelor	Yes	Daily	7	7	7	7	7	0	5	7	3	4	4.5	1.47902	6	6	7	7	6.5	0.5	7	7	7	7	7	0	7	7	7	7	7	0	7	7	7	7	7	0
Male	30 to 39	Bachelor	Yes	Rarely	7	7	7	7	7	0	7	7	2	2	4.5	2.5	7	7	7	7	7	0	7	7	7	7	7	0	7	7	7	7	7	0	7	6	7	6	6.5	0.5
Female	30 to 39	Specialized/Specialized/MBA Courses Courses	No	I don't know	3	3	3	3	3	0	1	1	1	2	1	0.433013	2	2	3	2	2	0.433013	3	2	3	2	2.5	0.5	3	3	2	3	3	0.433013	3	3	3	3	3	0
Male	30 to 39	M.Sc.	Yes	Daily	7	7	7	7	7	0	3	7	1	1	2	2.44949	7	7	7	6	7	0.433013	7	7	7	7	7	0	7	7	7	7	7	0	7	7	7	7	7	0
Male	20 to 29	Specialized/Specialized/MBA Courses Courses	Yes	Weekly	7	7	7	7	7	0	2	7	5	4	4.5	1.80278	6	7	5	7	6.5	0.829156	7	7	7	7	7	0	7	7	7	6	7	0.433013	6	6	6	6	6	0
Female	10 to 19	Elementary/Middle/High School	No	Rarely	7	6	2	7	6.5	2.06155	1	3	1	3	2	1	7	7	7	7	7	0	7	2	7	2	4.5	2.5	6	7	7	7	7	0.433013	7	7	2	3	5	2.27761
Female	10 to 19	Elementary/Middle/High School	No	Rarely	2	2	3	3	2.5	0.5	1	2	1	1	1	0.433013	3	2	3	3	3	0.433013	3	2	2	3	2.5	0.5	2	3	3	3	3	0.433013	2	3	3	1	2.5	0.829156
Female	10 to 19	Elementary/Middle/High School	Yes	Rarely	5	5	6	5	5	0.433013	1	2	1	1	1	0.433013	6	6	7	4	6	1.08972	7	6	3	7	6.5	1.63936	3	4	6	5	4.5	1.11803	7	5	7	6	6.5	0.829156
Female	10 to 19	Elementary/Middle/High School	No	Rarely	7	7	5	7	7	0.866025	2	3	2	1	2	0.707107	6	3	7	7	6.5	1.63936	7	7	6	7	7	0.433013	7	5	7	7	7	0.866025	7	7	1	7	7	2.59808
Female	10 to 19	Elementary/Middle/High School	Yes	Rarely	7	6	7	7	7	0.433013	5	4	1	2	3	1.58114	6	5	6	7	6	0.707107	7	7	4	7	7	1.29904	2	2	1	6	2	1.92029	6	7	7	6	6.5	0.5
Male	10 to 19	Elementary/Middle/High School	Yes	Weekly	7	6	6	7	6.5	0.5	3	5	1	3	3	1.41421	4	5	6	3	4.5	1.11803	4	5	6	6	5.5	0.829156	7	7	6	7	7	0.433013	4	5	4	4	4	0.433013
Male	10 to 19	Elementary/Middle/High School	Yes	Daily	7	5	6	6	6	0.707107	4	4	3	4	4	0.433013	5	5	7	6	5.5	0.829156	7	7	6	5	6.5	0.829156	5	5	5	6	5	0.433013	5	5	6	5	5	0.433013
Female	20 to 29	M.Sc.	Yes	Rarely	7	7	7	7	7	0	3	7	1	1	2	2.44949	7	1	7	7	7	2.59808	7	7	7	7	7	0	7	7	3	7	7	1.73205	7	7	7	7	7	0
Male	50 to 59	M.Sc.	No	I don't know	6	6	7	7	6.5	0.5	4	5	1	7	4.5	2.16506	5	6	7	7	6.5	0.829156	7	7	7	7	7	0	7	7	6	5	6.5	0.829156	7	7	7	7	7	0
Female	50 to 59	Specialized/Specialized/MBA Courses Courses	Yes	Weekly	7	7	7	7	7	0	7	7	1	1	4	3	7	7	7	7	7	0	7	7	7	7	7	0	7	7	7	7	7	0	7	7	7	7	7	0
I prefer not to answer Responder	10 to 19	Elementary/Middle/High School	Yes	I don't know	5	7	7	7	7	0.866025	4	3	5	3	3.5	0.829156	5	5	7	5	5	0.866025	5	7	4	7	6	1.29904	3	7	7	4	5.5	1.78536	1	2	3	1	1.5	0.829156
Male	30 to 39	M.Sc.	Yes	Weekly	7	5	7	7	7	0.866025	4	5	1	4	4	1.5	4	3	4	4	4	0.433013	4	4	6	6	5	1	3	7	3	7	5	2	4	4	4	3	4	0.433013
Male	20 to 29	M.Sc.	Yes	Weekly	7	7	7	7	7	0	5	7	6	7	6.5	0.829156	7	7	7	5	7	0.866025	7	7	7	6	7	0.433013	4	5	6	6	5.5	0.829156	5	5	6	5	5	0.433013
Female	30 to 39	M.Sc.	Yes	Rarely	7	7	6	7	7	0.433013	4	7	6	6	6	1.08972	5	6	6	5	5.5	0.5	7	6	6	6	6	0.433013	5	5	7	5	5	0.866025	5	3	5	4	4.5	0.829156
Male	20 to 29	Bachelor	Yes	Daily	5	6	7	7	6.5	0.829156	2	7	6	6	6	1.92029	5	6	7	5	5.5	0.829156	7	5	6	7	6.5	0.829156	7	7	6	7	7	0.433013	6	5	7	5	5.5	0.829156
Male	20 to 29	Bachelor	Yes	Daily	5	6	5	7	5.5	0.829156	2	6	2	3	2.5	1.63936	5	5	5	7	5	0.866025	4	5	4	4	4	0.433013	7	7	5	6	6.5	0.829156	5	4	6	5	5	0.707107
Male	10 to 19	Elementary/Middle/High School	Yes	I don't know	6	6	7	7	6.5	0.5	5	5	3	5	5	0.866025	4	5	5	5	5	0.433013	7	6	7	7	7	0.433013	5	7	5	5	5	0.866025	7	7	7	7	7	0
Male	30 to 39	PhD	Yes	Rarely	6	7	7	5	6.5	0.829156	5	6	4	2	4.5	1.47902	7	7	7	4	7	1.29904	4	6	6	4	5	1	1	5	7	7	6	2.44949	2	2	5	2	2	1.29904
Female	40 to 49	Bachelor	No	I don't know	7	7	7	7	7	0	1	7	1	1	1	2.59808	7	1	7	7	7	2.59808	7	7	7	7	7	0	5	7	7	7	7	0.866025	7	7	7	7	7	0
Female	20 to 29	Bachelor	Yes	Weekly	7	7	5	7	7	0.866025	5	5	3	4	4.5	0.829156	7	7	7	7	7	0	7	6	7	6	6.5	0.5	6	5	7	7	6.5	0.829156	6	4	4	2	4	1.41421
Male	30 to 39	Specialized/Specialized/MBA Courses Courses	Yes	Rarely	6	6	5	5	5.5	0.5	4	2	6	6	5	1.65831	6	5	6	4	5.5	0.829156	6	6	6	7	6	0.433013	4	4	4	4	4	0	5	6	7	5	5.5	0.829156
Male	30 to 39	PhD	Yes	Weekly	6	6	5	6	6	0.433013	4	7	2	3	3.5	1.87083	5	5	5	5	5	0	5	6	6	6	6	0.433013	4	4	5	2	4	1.08972	5	5	5	5	5	0
Male	50 to 59	PhD	Yes	Rarely	7	7	7	6	7	0.433013	2	5	4	3	3.5	1.11803	6	6	5	7	6	0.707107	6	6	6	7	6	0.433013	2	4	6	4	4	1.41421	5	4	6	3	4.5	1.11803
Male	40 to 49	PhD	Yes	I don't know	6	6	7	7	6.5	0.5	3	6	4	3	3.5	1.22474	5	6	7	5	5.5	0.829156	7	6	6	5	6	0.707107	2	7	6	6	6	1.92029	3	4	4	4	4	0.433013
Male	30 to 39	Bachelor	No	I don't know	3	2	3	3	3	0.433013	1	2	1	2	1.5	0.5	2	3	2	3	2.5	0.5	3	3	2	3	3	0.433013	1	2	3	2	2	0.707107	3	3	3	3	3	0
Male	50 to 59	Specialized/Specialized/MBA Courses Courses	Yes	Rarely	7	7	7	7	7	0	1	2	4	1	1.5	1.22474	1	6	1	7	3.5	2.77263	7	7	7	7	7	0	4	7	7	6	6.5	1.22474	7	5	6	7	6.5	0.829156
Male	30 to 39	PhD	No	Rarely	6	7	6	6	6	0.433013	2	5	2	5	3.5	1.5	6	7	6	2	6	1.92029	5	6	5	6	5.5	0.5	5	6	4	6	5.5	0.829156	1	2	2	2	2	0.433013
Female	20 to 29	M.Sc.	No	I don't know	6	6	6	6	6	0	2	6	3	2	2.5	1.63936	4	4	6	6	5	1	7	7	6	6	6.5	0.5	2	5	6	4	4.5	1.47902	7	5	6	3	5.5	1.47902
Male	30 to 39	M.Sc.	Yes	Daily	7	6	7	7	7	0.433013	5	5	3	6	5	1.08972	7	6	7	7	7	0.433013	7	6	7	7	7	0.433013	5	5	7	7	6	1	5	6	6	5	5.5	0.5
Female	30 to 39	Bachelor	Yes	Rarely	6	3	5	7	5.5	1.47902	4	5	2	1	3	1.58114	6	7	6	7	6.5	0.5	7	7	7	7	7	0	4	7	2	5	4.5	1.80278	7	7	7	5	7	0.866025
Female	50 to 59	Bachelor	Yes	Weekly	7	7	7	7	7	0	5	5	4	1	4.5	1.63936	6	6	7	6	6	0.433013	7	7	7	6	7	0.433013	6	7	7	7	7	0.433013	7	5	6	5	5.5	0.829156
Male	40 to 49	Bachelor	Yes	Weekly	5	5	5	5	5	0	3	6	5	4	4.5	1.11803	6	6	6	5	6	0.433013	7	7	5	7	7	0.866025	5	4	5	5	5	0.433013	5	5	5	5	5	0
Male	over 60	Specialized/Specialized/MBA Courses Courses	Yes	Daily	7	7	7	6	7	0.433013	4	4	3	3	3.5	0.5	6	7	7	6	6.5	0.5	7	7	7	7	7	0	4	5	6	6	5.5	0.829156	6	6	6	7	6	0.433013
Male	40 to 49	Specialized/Specialized/MBA Courses Courses	No	I don't know	6	4	5	6	5.5	0.829156	2	5	3	5	4	1.29904	6	6	7	6	6	0.433013	6	5	7	5	5.5	0.829156	6	6	7	5	6	0.707107	5	5	4	4	4.5	0.5
Female	20 to 29	M.Sc.	Yes	Daily	7	7	6	6	6.5	0.5	3	3	1	1	2	1	4	7	5	6	5.5	1.11803	5	5	6	4	5	0.707107	5	6	4	6	5.5	0.829156	5	4	5	4	4.5	0.5
Male	40 to 49	M.Sc.	Yes	Daily	7	7	7	7	7	0	7	7	5	7	7	0.866025	7	7	7	7	7	0	7	7	7	7	7	0	5	7	7	7	7	0.866025	4	5	7	4	4.5	1.22474
Female	40 to 49	Specialized/Specialized/MBA Courses Courses	No	I don't know	7	7	7	7	7	0	7	7	7	6	7	0.433013	7	2	7	7	7	2.16506	6	7	5	5	5.5	0.829156	7	7	7	7	7	0	5	6	7	5	5.5	0.829156
Female	20 to 29	Specialized/Specialized/MBA Courses Courses	Yes	Daily	6	6	7	7	6.5	0.5	3	7	6	4	5	1.58114	6	7	6	5	6	0.707107	7	6	6	7	6.5	0.5	7	6	7	6	6.5	0.5	4	7	7	4	5.5	1.5
Male	30 to 39	Specialized/Specialized/MBA Courses Courses	Yes	Rarely	7	7	7	4	7	1.29904	1	7	1	1	1	2.59808	7	4	6	7	6.5	1.22474	5	7	7	6	6.5	0.829156	5	7	7	5	6	1	7	7	5	7	7	0.866025
Female	30 to 39	M.Sc.	Yes	Rarely	7	6	7	7	7	0.433013	5	6	4	5	5	0.707107	6	7	6	6	6	0.433013	7	7	6	7	7	0.433013	6	6	7	5	6	0.707107	3	6	6	5	5.5	1.22474
Female	50 to 59	Specialized/Specialized/MBA Courses Courses	No	Rarely	1	1	1	1	1	0	5	1	6	6	5.5	2.06155	6	1	1	2	1.5	2.06155	1	1	1	2	1	0.433013	2	2	1	2	2	0.433013	2	2	2	1	2	0.433013
Female	40 to 49	PhD	No	I don't know	6	6	6	6	6	0	6	4	4	4	4	0.866025	6	3	6	5	5.5	1.22474	6	6	6	6	6	0	5	5	5	6	5	0.433013	5	5	4	4	4.5	0.5
Male	30 to 39	PhD	No	Rarely	6	6	7	7	6.5	0.5	5	7	5	5	5	0.866025	7	6	7	6	6.5	0.5	7	7	7	6	7	0.433013	6	5	7	6	6	0.707107	7	6	5	6	6	0.707107
Female	40 to 49	M.Sc.	Yes	Weekly	6	5	6	6	6	0.433013	1	6	4	4	4	1.78536	7	7	7	5	7	0.866025	7	7	7	7	7	0	6	7	6	5	6	0.707107	6	5	6	7	6	0.707107
Female	50 to 59	M.Sc.	No	I don't know	5	5	6	5	5	0.433013	4	4	3	4	4	0.433013	7	5	7	4	6	1.29904	6	7	6	6	6	0.433013	2	2	2	4	2	0.866025	5	5	2	6	5	1.5
Female	40 to 49	Specialized/Specialized/MBA Courses Courses	Yes	Weekly	7	7	7	7	7	0	3	7	4	3	3.5	1.63936	7	6	7	7	7	0.433013	7	7	7	7	7	0	7	3	7	4	5.5	1.78536	7	7	7	7	7	0
Female	50 to 59	Specialized/Specialized/MBA Courses Courses	No	Rarely	7	7	7	7	7	0	1	2	1	1	1	0.433013	5	6	4	4	4.5	0.829156	7	7	7	7	7	0	4	3	4	2	3.5	0.829156	5	7	7	5	6	1
Female	20 to 29	Bachelor	No	I don't know	2	3	3	2	2.5	0.5	2	2	1	1	1.5	0.5	3	2	1	2	2	0.707107	3	2	3	3	3	0.433013	3	2	2	2	2	0.433013	3	1	2	1	1.5	0.829156
Female	10 to 19	Elementary/Middle/High School	No	Rarely	6	6	5	7	6	0.707107	3	4	3	2	3	0.707107	6	6	6	5	6	0.433013	6	4	4	6	5	1	4	6	5	5	5	0.707107	5	4	5	4	4.5	0.5
Male	10 to 19	Elementary/Middle/High School	Yes	Daily	7	7	7	7	7	0	4	4	4	1	4	1.29904	7	4	7	4	5.5	1.5	5	7	7	6	6.5	0.829156	7	7	7	6	7	0.433013	5	4	4	3	4	0.707107
Female	40 to 49	Specialized/Specialized/MBA Courses Courses	No	Rarely	6	6	6	6	6	0	3	6	5	5	5	1.08972	5	4	6	4	4.5	0.829156	6	6	5	6	6	0.433013	4	4	5	4	4	0.433013	5	5	4	5	5	0.433013
Male	20 to 29	Bachelor	Yes	Rarely	5	3	7	4	4.5	1.47902	2	4	5	4	4	1.08972	7	1	7	3	5	2.59808	7	4	6	4	5	1.29904	2	4	4	4	4	0.866025	4	3	2	4	3.5	0.829156
Male	20 to 29	Bachelor	No	I don't know	7	7	7	7	7	0	5	5	5	2	5	1.29904	7	5	7	7	7	0.866025	7	7	7	7	7	0	5	4	6	7	5.5	1.11803	7	7	7	6	7	0.433013
Female	20 to 29	M.Sc.	Yes	Rarely	7	6	6	7	6.5	0.5	3	6	3	6	4.5	1.5	6	6	7	6	6	0.433013	6	5	6	5	5.5	0.5	6	7	5	7	6.5	0.829156	2	4	3	6	3.5	1.47902
Female	20 to 29	M.Sc.	Yes	Daily	7	7	7	7	7	0	3	7	5	6	5.5	1.47902	7	7	7	7	7	0	7	7	7	7	7	0	7	7	7	7	7	0	6	7	7	7	7	0.433013
Female	20 to 29	M.Sc.	Yes	Weekly	7	7	5	6	6.5	0.829156	3	7	1	1	2	2.44949	7	7	7	6	7	0.433013	6	6	7	4	6	1.08972	7	7	6	7	7	0.433013	4	1	1	1	1	1.29904
Female	20 to 29	Bachelor	No	Rarely	4	5	6	5	5	0.707107	3	5	2	2	2.5	1.22474	5	5	7	4	5	1.08972	7	4	7	5	6	1.29904	2	4	4	4	4	0.866025	5	6	4	4	4.5	0.829156
Female	40 to 49	M.Sc.	No	Rarely	7	7	7	7	7	0	1	5	4	4	4	1.5	7	7	7	4	7	1.29904	7	7	7	7	7	0	1	4	7	1	2.5	2.48747	7	7	3	4	5.5	1.78536
Female	30 to 39	Specialized/Specialized/MBA Courses Courses	Yes	Rarely	7	7	7	7	7	0	4	6	4	4	4	0.866025	7	7	7	6	7	0.433013	7	7	7	7	7	0	6	5	7	4	5.5	1.11803	5	4	6	4	4.5	0.829156
Female	20 to 29	Specialized/Specialized/MBA Courses Courses	Yes	Weekly	7	7	7	7	7	0	5	7	1	3	4	2.23607	7	6	7	7	7	0.433013	7	6	7	7	7	0.433013	7	7	7	7	7	0	5	4	3	5	4.5	0.829156
Male	30 to 39	M.Sc.	Yes	Rarely	5	5	5	7	5	0.866025	7	4	2	5	4.5	1.80278	6	4	6	5	5.5	0.829156	4	4	5	7	4.5	1.22474	7	6	5	6	6	0.707107	4	4	5	5	4.5	0.5
Female	20 to 29	Bachelor	No	Rarely	6	7	7	7	7	0.433013	4	6	3	5	4.5	1.11803	5	4	5	7	5	1.08972	7	6	7	7	7	0.433013	4	6	5	6	5.5	0.829156	7	7	7	7	7	0
Female	40 to 49	M.Sc.	Yes	Rarely	7	7	7	7	7	0	5	4	2	2	3	1.29904	3	5	7	5	5	1.41421	7	7	7	7	7	0	7	5	4	2	4.5	1.80278	6	5	7	5	5.5	0.829156
Female	30 to 39	Specialized/Specialized/MBA Courses Courses	Yes	Rarely	4	3	6	6	5	1.29904	1	4	4	2	3	1.29904	4	5	5	6	5	0.707107	6	5	6	5	5.5	0.5	7	5	5	6	5.5	0.829156	3	3	5	6	4	1.29904
Male	30 to 39	M.Sc.	Yes	Weekly	7	7	6	6	6.5	0.5	4	7	5	6	5.5	1.11803	7	6	7	7	7	0.433013	7	6	7	6	6.5	0.5	7	7	7	7	7	0	7	7	7	6	7	0.433013
Female	30 to 39	Specialized/Specialized/MBA Courses Courses	No	I don't know	7	5	7	7	7	0.866025	1	5	4	3	3.5	1.47902	3	7	7	7	7	1.73205	7	7	7	7	7	0	5	3	5	3	4	1	6	7	4	5	5.5	1.11803
Female	30 to 39	Specialized/Specialized/MBA Courses Courses	No	Rarely	3	3	3	3	3	0	2	3	2	1	2	0.707107	3	3	3	3	3	0	3	3	3	2	3	0.433013	3	3	3	3	3	0	2	2	3	1	2	0.707107
Male	30 to 39	Bachelor	Yes	Rarely	6	6	7	6	6	0.433013	2	6	4	4	4	1.41421	6	6	4	5	5.5	0.829156	6	5	7	5	5.5	0.829156	5	4	5	4	4.5	0.5	6	6	5	6	6	0.433013
Male	20 to 29	Bachelor	Yes	Weekly	7	7	6	7	7	0.433013	4	5	3	4	4	0.707107	7	7	7	4	7	1.29904	7	6	7	4	6.5	1.22474	3	7	6	7	6.5	1.63936	5	7	6	4	5.5	1.11803
Female	40 to 49	Specialized/Specialized/MBA Courses Courses	Yes	Weekly	7	6	7	4	6.5	1.22474	2	5	5	5	5	1.29904	7	7	7	7	7	0	7	7	7	7	7	0	5	3	7	3	4	1.65831	7	7	5	7	7	0.866025
Male	40 to 49	PhD	No	I don't know	6	6	7	6	6	0.433013	6	7	4	3	5	1.58114	5	6	7	5	5.5	0.829156	5	7	6	7	6.5	0.829156	5	6	6	6	6	0.433013	4	6	5	5	5	0.707107
Male	40 to 49	PhD	Yes	Weekly	6	6	6	6	6	0	2	5	4	2	3	1.29904	6	6	7	6	6	0.433013	6	4	4	5	4.5	0.829156	4	4	5	6	4.5	0.829156	5	4	4	4	4	0.433013
Male	over 60	PhD	No	Rarely	6	6	7	6	6	0.433013	6	7	6	6	6	0.433013	6	7	6	4	6	1.08972	7	7	6	6	6.5	0.5	2	1	6	1	1.5	2.06155	5	6	6	5	5.5	0.5
Female	30 to 39	Bachelor	No	I don't know	6	7	7	7	7	0.433013	5	7	5	5	5	0.866025	7	6	7	6	6.5	0.5	7	7	5	7	7	0.866025	7	6	7	6	6.5	0.5	2	5	6	5	5	1.5
Male	30 to 39	PhD	Yes	Daily	7	7	7	7	7	0	7	7	6	4	6.5	1.22474	7	7	7	7	7	0	7	7	7	7	7	0	6	7	7	7	7	0.433013	6	6	7	5	6	0.707107
Male	40 to 49	PhD	Yes	Weekly	5	4	5	7	5	1.08972	5	7	7	5	6	1	7	7	7	7	7	0	7	5	7	7	7	0.866025	7	7	7	5	7	0.866025	7	7	7	7	7	0
Male	40 to 49	Specialized/Specialized/MBA Courses Courses	Yes	Rarely	6	4	7	7	6.5	1.22474	5	4	2	1	3	1.58114	5	5	6	5	5	0.433013	7	7	6	6	6.5	0.5	4	5	7	6	5.5	1.11803	5	5	4	3	4.5	0.829156
Female	20 to 29	M.Sc.	No	Rarely	5	7	5	6	5.5	0.829156	1	7	7	4	5.5	2.48747	6	7	7	5	6.5	0.829156	7	6	5	7	6.5	0.829156	5	4	5	3	4.5	0.829156	7	6	7	5	6.5	0.829156
Female	40 to 49	Bachelor	Yes	Rarely	7	6	7	7	7	0.433013	4	6	5	2	4.5	1.47902	7	6	7	7	7	0.433013	7	7	7	7	7	0	7	7	5	7	7	0.866025	6	7	7	7	7	0.433013
Male	30 to 39	Specialized/Specialized/MBA Courses Courses	Yes	Rarely	7	6	6	4	6	1.08972	1	4	1	1	1	1.29904	4	6	5	5	5	0.707107	7	6	6	6	6	0.433013	4	6	6	6	6	0.866025	7	7	7	5	7	0.866025
Male	30 to 39	PhD	Yes	Daily	5	5	5	4	5	0.433013	3	5	4	3	3.5	0.829156	4	4	5	4	4	0.433013	6	5	4	7	5.5	1.11803	4	5	5	5	5	0.433013	4	4	4	4	4	0
Male	40 to 49	PhD	No	Rarely	7	7	5	6	6.5	0.829156	4	7	6	5	5.5	1.11803	5	4	6	6	5.5	0.829156	5	6	7	5	5.5	0.829156	4	6	6	5	5.5	0.829156	5	6	4	6	5.5	0.829156
Male	30 to 39	M.Sc.	Yes	Rarely	6	7	7	7	7	0.433013	2	6	1	1	1.5	2.06155	4	6	7	6	6	1.08972	7	7	7	7	7	0	6	4	4	4	4	0.866025	6	4	4	4	4	0.866025
Male	30 to 39	Bachelor	No	I don't know	6	6	6	7	6	0.433013	5	5	2	3	4	1.29904	5	4	6	5	5	0.707107	6	4	7	6	6	1.08972	5	5	5	2	5	1.29904	5	5	5	6	5	0.433013
Male	40 to 49	PhD	No	I don't know	4	6	7	4	5	1.29904	1	6	2	3	2.5	1.87083	6	5	6	6	6	0.433013	7	7	7	7	7	0	2	2	1	2	2	0.433013	6	6	7	5	6	0.707107
Male	40 to 49	PhD	No	Rarely	6	5	6	5	5.5	0.5	4	4	6	4	4	0.866025	5	5	5	4	5	0.433013	6	6	7	5	6	0.707107	6	5	6	5	5.5	0.5	5	5	6	5	5	0.433013
Male	40 to 49	PhD	Yes	Weekly	7	7	7	6	7	0.433013	5	5	2	3	4	1.29904	7	6	7	4	6.5	1.22474	6	7	5	7	6.5	0.829156	6	7	7	7	7	0.433013	2	2	2	4	2	0.866025
Female	40 to 49	PhD	No	Rarely	7	7	7	7	7	0	1	5	1	1	1	1.73205	5	2	7	2	3.5	2.12132	7	7	7	7	7	0	1	3	4	1	2	1.29904	1	4	4	3	3.5	1.22474
Male	40 to 49	PhD	Yes	Rarely	7	7	7	4	7	1.29904	7	6	1	6	6	2.34521	5	7	7	6	6.5	0.829156	7	7	7	7	7	0	6	5	7	5	5.5	0.829156	7	7	7	6	7	0.433013
Male	20 to 29	M.Sc.	Yes	Daily	7	6	7	5	6.5	0.829156	3	7	2	2	2.5	2.06155	7	6	7	6	6.5	0.5	6	7	7	7	7	0.433013	3	6	7	7	6.5	1.63936	6	7	6	6	6	0.433013
Male	40 to 49	PhD	Yes	Rarely	7	7	7	6	7	0.433013	5	7	1	2	3.5	2.38485	7	6	7	6	6.5	0.5	6	6	6	6	6	0	6	7	7	7	7	0.433013	7	6	4	5	5.5	1.11803
Female	20 to 29	Bachelor	Yes	Weekly	6	5	7	7	6.5	0.829156	1	3	3	4	3	1.08972	4	2	5	6	4.5	1.47902	7	6	7	7	7	0.433013	6	5	6	5	5.5	0.5	6	5	5	5	5	0.433013
Male	30 to 39	M.Sc.	Yes	Weekly	6	6	7	3	6	1.5	2	4	3	4	3.5	0.829156	6	7	5	6	6	0.707107	7	7	7	6	7	0.433013	2	7	4	6	5	1.92029	4	7	5	6	5.5	1.11803
Female	30 to 39	Specialized/Specialized/MBA Courses Courses	Yes	Weekly	6	7	6	7	6.5	0.5	3	6	3	4	3.5	1.22474	6	7	7	6	6.5	0.5	7	6	7	6	6.5	0.5	4	4	5	5	4.5	0.5	5	5	6	5	5	0.433013
Female	30 to 39	M.Sc.	Yes	Daily	4	5	4	5	4.5	0.5	2	4	4	3	3.5	0.829156	5	4	6	6	5.5	0.829156	5	5	5	5	5	0	2	5	5	5	5	1.29904	4	4	6	4	4	0.866025
Male	10 to 19	Elementary/Middle/High School	Yes	Weekly	5	6	6	4	5.5	0.829156	3	4	2	2	2.5	0.829156	7	4	4	6	5	1.29904	6	6	5	7	6	0.707107	4	6	5	4	4.5	0.829156	6	4	6	4	5	1
Female	30 to 39	M.Sc.	Yes	Rarely	7	6	6	7	6.5	0.5	1	6	1	3	2	2.04634	5	4	6	6	5.5	0.829156	7	6	7	6	6.5	0.5	5	6	6	6	6	0.433013	6	6	5	6	6	0.433013
Female	40 to 49	PhD	Yes	Rarely	6	6	7	5	6	0.707107	5	2	1	3	2.5	1.47902	7	6	7	7	7	0.433013	7	7	7	6	7	0.433013	7	7	7	7	7	0	7	5	7	6	6.5	0.829156
Male	40 to 49	Specialized/Specialized/MBA Courses Courses	Yes	Rarely	5	3	5	6	5	1.08972	1	2	1	1	1	0.433013	5	4	4	4	4	0.433013	7	6	6	5	6	0.707107	5	6	5	5	5	0.433013	4	4	5	5	4.5	0.5
Female	50 to 59	Specialized/Specialized/MBA Courses Courses	No	Rarely	6	7	7	7	7	0.433013	6	5	7	6	6	0.707107	6	7	7	7	7	0.433013	7	7	7	7	7	0	7	6	7	7	7	0.433013	7	7	7	7	7	0
Male	30 to 39	Specialized/Specialized/MBA Courses Courses	No	I don't know	7	6	6	5	6	0.707107	6	6	7	2	6	1.92029	6	6	7	5	6	0.707107	5	6	6	6	6	0.433013	5	6	6	6	6	0.433013	6	5	5	5	5	0.433013
Male	30 to 39	Specialized/Specialized/MBA Courses Courses	Yes	Rarely	6	6	7	7	6.5	0.5	3	7	6	4	5	1.58114	6	7	7	6	6.5	0.5	6	6	6	5	6	0.433013	7	6	7	3	6.5	1.63936	5	5	4	5	5	0.433013
Female	30 to 39	PhD	Yes	Daily	6	4	7	7	6.5	1.22474	3	7	4	3	3.5	1.63936	6	6	7	5	6	0.707107	5	5	7	4	5	1.08972	6	5	5	5	5	0.433013	4	4	5	5	4.5	0.5
Male	over 60	PhD	Yes	Rarely	5	5	5	5	5	0	4	4	1	5	4	1.5	5	5	5	4	5	0.433013	4	5	5	5	5	0.433013	2	4	5	4	4	1.08972	1	2	2	2	2	0.433013
Male	40 to 49	M.Sc.	No	Rarely	6	6	5	6	6	0.433013	4	3	1	3	3	1.08972	4	4	5	5	4.5	0.5	7	5	6	7	6.5	0.829156	5	6	5	6	5.5	0.5	5	5	6	5	5	0.433013
Female	30 to 39	Bachelor	Yes	Rarely	7	7	7	7	7	0	4	4	1	4	4	1.29904	7	7	7	4	7	1.29904	7	7	7	6	7	0.433013	7	7	7	7	7	0	6	7	6	4	6	1.08972
Male	30 to 39	PhD	Yes	Rarely	5	7	6	4	5.5	1.11803	4	5	3	3	3.5	0.829156	5	5	5	4	5	0.433013	5	5	6	4	5	0.707107	2	3	6	6	4.5	1.78536	4	5	4	4	4	0.433013
Female	20 to 29	Bachelor	Yes	Rarely	6	2	7	6	6	1.92029	6	6	1	6	6	2.16506	7	7	7	7	7	0	7	6	7	5	6.5	0.829156	7	6	6	3	6	1.5	7	6	5	6	6	0.707107
Female	20 to 29	Bachelor	Yes	Rarely	7	5	7	7	7	0.866025	5	5	5	5	5	0	7	5	7	5	6	1	7	6	6	6	6	0.433013	5	6	6	6	6	0.433013	6	7	7	6	6.5	0.5
Female	20 to 29	Bachelor	Yes	Rarely	7	5	7	7	7	0.866025	5	5	5	5	5	0	7	5	7	5	6	1	7	6	6	6	6	0.433013	5	6	6	6	6	0.433013	6	7	7	6	6.5	0.5
Female	20 to 29	Bachelor	Yes	Rarely	7	7	7	7	7	0	7	7	6	5	6.5	0.829156	7	7	7	7	7	0	7	7	7	7	7	0	7	7	7	7	7	0	7	7	7	7	7	0
Male	20 to 29	M.Sc.	Yes	Weekly	7	7	7	4	7	1.29904	1	3	3	4	3	1.08972	6	5	7	3	5.5	1.47902	6	6	4	6	6	0.866025	2	5	5	7	5	1.78536	5	5	5	5	5	0
Male	30 to 39	M.Sc.	Yes	Daily	7	7	7	7	7	0	3	7	1	6	4.5	2.38485	4	7	7	7	7	1.29904	7	7	7	7	7	0	7	7	5	4	6	1.29904	5	5	7	5	5	0.866025
Female	20 to 29	Bachelor	Yes	Rarely	1	1	1	1	1	0	4	1	1	7	2.5	2.48747	1	1	1	1	1	0	2	1	2	1	1.5	0.5	4	1	1	1	1	1.29904	7	4	7	7	7	1.29904
Female	20 to 29	Bachelor	Yes	Rarely	6	6	7	7	6.5	0.5	7	7	6	5	6.5	0.829156	6	6	6	6	6	0	7	7	7	6	7	0.433013	7	7	6	7	7	0.433013	7	6	6	5	6	0.707107
Female	20 to 29	Specialized/Specialized/MBA Courses Courses	Yes	Weekly	6	5	7	7	6.5	0.829156	6	5	6	5	5.5	0.5	5	6	5	7	5.5	0.829156	7	7	7	5	7	0.866025	7	7	5	7	7	0.866025	7	4	5	7	6	1.29904
Female	40 to 49	Specialized/Specialized/MBA Courses Courses	Yes	Rarely	6	6	7	6	6	0.433013	5	7	6	6	6	0.707107	7	6	7	7	7	0.433013	7	6	6	7	6.5	0.5	6	6	6	6	6	0	6	6	6	6	6	0
Male	50 to 59	Specialized/Specialized/MBA Courses Courses	Yes	Rarely	7	3	7	4	5.5	1.78536	4	1	1	1	1	1.29904	5	7	1	6	5.5	2.27761	7	7	7	6	7	0.433013	4	7	7	7	7	1.29904	7	4	5	7	6	1.29904
Female	40 to 49	Bachelor	No	I don't know	7	7	7	7	7	0	1	7	1	1	1	2.59808	7	1	7	7	7	2.59808	7	7	7	7	7	0	7	7	7	7	7	0	7	7	7	7	7	0
Female	30 to 39	Specialized/Specialized/MBA Courses Courses	Yes	Rarely	5	4	7	5	5	1.08972	3	5	1	1	2	1.65831	5	2	7	7	6	2.04634	7	7	7	7	7	0	3	3	4	3	3	0.433013	6	5	5	5	5	0.433013
Male	30 to 39	PhD	Yes	Rarely	7	7	6	6	6.5	0.5	1	6	1	1	1	2.16506	7	4	7	7	7	1.29904	6	7	7	7	7	0.433013	3	3	2	2	2.5	0.5	7	6	7	7	7	0.433013
Male	40 to 49	M.Sc.	Yes	Rarely	5	5	5	3	5	0.866025	7	6	6	7	6.5	0.5	4	6	6	6	6	0.866025	6	6	7	6	6	0.433013	2	4	6	5	4.5	1.47902	4	5	4	5	4.5	0.5
Female	20 to 29	M.Sc.	No	I don't know	7	6	7	6	6.5	0.5	5	6	4	3	4.5	1.11803	6	5	6	7	6	0.707107	6	6	6	6	6	0	6	6	6	5	6	0.433013	7	7	6	6	6.5	0.5
Female	20 to 29	M.Sc.	Yes	Weekly	6	6	5	6	6	0.433013	1	6	4	1	2.5	2.12132	7	6	7	6	6.5	0.5	6	6	6	5	6	0.433013	5	6	5	5	5	0.433013	3	2	2	3	2.5	0.5
Male	40 to 49	Bachelor	Yes	Rarely	5	4	4	6	4.5	0.829156	2	7	7	7	7	2.16506	7	6	6	3	6	1.5	5	4	2	7	4.5	1.80278	2	4	5	4	4	1.08972	2	3	5	2	2.5	1.22474
Male	over 60	PhD	Yes	Rarely	6	5	6	6	6	0.433013	5	5	4	5	5	0.433013	5	5	5	4	5	0.433013	5	7	5	7	6	1	5	5	5	5	5	0	5	4	4	5	4.5	0.5
Male	30 to 39	Bachelor	Yes	Weekly	6	7	7	6	6.5	0.5	2	3	1	1	1.5	0.829156	7	5	6	5	5.5	0.829156	6	6	6	7	6	0.433013	4	6	5	6	5.5	0.829156	6	5	4	5	5	0.707107
Male	20 to 29	Bachelor	No	Rarely	7	6	5	7	6.5	0.829156	3	6	3	3	3	1.29904	6	5	6	6	6	0.433013	7	5	5	7	6	1	5	6	6	6	6	0.433013	5	6	5	5	5	0.433013
Female	40 to 49	M.Sc.	Yes	Rarely	6	6	6	7	6	0.433013	6	5	2	4	4.5	1.47902	6	6	6	5	6	0.433013	7	6	6	6	6	0.433013	6	6	6	6	6	0	6	6	6	6	6	0
Male	50 to 59	PhD	Yes	Daily	6	6	6	6	6	0	5	6	1	1	3	2.27761	5	6	6	5	5.5	0.5	6	6	6	6	6	0	4	6	3	5	4.5	1.11803	6	6	6	6	6	0
Female	40 to 49	M.Sc.	No	I don't know	6	5	5	7	5.5	0.829156	6	7	6	6	6	0.433013	7	7	7	7	7	0	7	7	7	7	7	0	6	5	7	7	6.5	0.829156	7	7	7	7	7	0
Female	40 to 49	PhD	No	I don't know	3	2	3	3	3	0.433013	3	2	1	2	2	0.707107	3	2	3	2	2.5	0.5	3	3	3	3	3	0	2	3	2	3	2.5	0.5	3	3	2	2	2.5	0.5
Male	30 to 39	Bachelor	Yes	Rarely	7	7	7	7	7	0	7	7	7	3	7	1.73205	6	6	7	7	6.5	0.5	7	4	4	6	5	1.29904	5	7	7	4	6	1.29904	5	4	4	4	4	0.433013
Female	40 to 49	Bachelor	No	I don't know	7	7	7	7	7	0	1	7	1	1	1	2.59808	7	1	7	7	7	2.59808	7	7	7	7	7	0	7	7	7	7	7	0	7	7	7	7	7	0
Female	40 to 49	M.Sc.	No	Rarely	7	7	1	7	7	2.59808	1	7	6	1	3.5	2.77263	7	7	7	7	7	0	7	7	7	7	7	0	1	4	4	2	3	1.29904	7	7	2	7	7	2.16506
Male	50 to 59	PhD	Yes	Rarely	6	6	7	6	6	0.433013	1	6	3	4	3.5	1.80278	5	6	5	7	5.5	0.829156	6	6	7	6	6	0.433013	3	3	6	4	3.5	1.22474	6	6	7	4	6	1.08972
Female	40 to 49	PhD	No	Rarely	7	4	3	1	3.5	2.16506	1	3	1	1	1	0.866025	1	7	4	1	2.5	2.48747	7	7	7	7	7	0	7	1	1	1	1	2.59808	7	7	7	7	7	0
Male	40 to 49	Specialized/Specialized/MBA Courses Courses	Yes	Rarely	5	5	6	5	5	0.433013	4	6	2	2	3	1.65831	6	6	7	4	6	1.08972	6	5	6	7	6	0.707107	2	6	7	6	6	1.92029	6	6	6	5	6	0.433013
Female	40 to 49	Specialized/Specialized/MBA Courses Courses	No	I don't know	6	6	7	5	6	0.707107	5	3	5	4	4.5	0.829156	7	6	6	6	6	0.433013	6	7	6	7	6.5	0.5	4	2	5	2	3	1.29904	6	6	6	6	6	0
Female	20 to 29	M.Sc.	No	I don't know	4	6	5	6	5.5	0.829156	5	5	2	3	4	1.29904	5	5	5	5	5	0	7	6	5	7	6.5	0.829156	3	5	7	6	5.5	1.47902	6	5	7	3	5.5	1.47902
Female	20 to 29	Bachelor	Yes	Rarely	6	7	7	7	7	0.433013	4	5	2	3	3.5	1.11803	7	6	7	6	6.5	0.5	6	6	7	6	6	0.433013	7	5	7	4	6	1.29904	5	3	3	3	3	0.866025
Female	20 to 29	Bachelor	Yes	Daily	6	7	7	6	6.5	0.5	6	7	7	3	6.5	1.63936	7	7	6	6	6.5	0.5	7	7	7	5	7	0.866025	7	6	5	7	6.5	0.829156	4	5	5	4	4.5	0.5
Male	20 to 29	Bachelor	Yes	Rarely	7	7	6	7	7	0.433013	4	7	1	4	4	2.12132	4	4	7	7	5.5	1.5	7	7	7	4	7	1.29904	4	4	7	4	4	1.29904	4	5	7	3	4.5	1.47902
Female	20 to 29	Bachelor	Yes	Rarely	6	7	7	7	7	0.433013	4	5	2	3	3.5	1.11803	7	6	7	6	6.5	0.5	6	6	7	6	6	0.433013	7	5	7	4	6	1.29904	5	3	3	3	3	0.866025
Female	10 to 19	Bachelor	Yes	Rarely	7	7	7	6	7	0.433013	4	7	3	1	3.5	2.16506	7	7	6	7	7	0.433013	7	7	7	7	7	0	5	5	5	3	5	0.866025	7	7	7	7	7	0
Female	30 to 39	Specialized/Specialized/MBA Courses Courses	No	Rarely	5	1	6	4	4.5	1.87083	5	7	7	6	6.5	0.829156	7	6	7	7	7	0.433013	4	4	4	5	4	0.433013	6	6	7	5	6	0.707107	4	4	7	1	4	2.12132
Male	30 to 39	Specialized/Specialized/MBA Courses Courses	Yes	Daily	7	4	7	7	7	1.29904	2	5	1	1	1.5	1.63936	7	5	7	5	6	1	7	7	7	5	7	0.866025	7	7	7	7	7	0	5	7	7	7	7	0.866025
Female	50 to 59	M.Sc.	No	I don't know	6	4	7	4	5	1.29904	3	5	4	2	3.5	1.11803	4	5	7	6	5.5	1.11803	7	7	7	7	7	0	4	7	7	6	6.5	1.22474	6	5	3	4	4.5	1.11803
Female	10 to 19	Elementary/Middle/High School	No	I don't know	6	6	4	5	5.5	0.829156	2	3	1	2	2	0.707107	5	5	6	5	5	0.433013	7	4	4	5	4.5	1.22474	4	4	5	4	4	0.433013	4	3	4	3	3.5	0.5
Female	40 to 49	PhD	No	Rarely	7	7	7	7	7	0	7	7	1	1	4	3	7	7	7	7	7	0	7	7	7	7	7	0	7	6	7	5	6.5	0.829156	7	7	7	3	7	1.73205
Female	40 to 49	PhD	Yes	Weekly	7	6	6	7	6.5	0.5	2	4	1	2	2	1.08972	6	5	6	6	6	0.433013	6	6	6	3	6	1.29904	6	5	6	6	6	0.433013	2	1	1	1	1	0.433013
Male	30 to 39	Bachelor	Yes	Weekly	6	6	6	7	6	0.433013	3	6	3	4	3.5	1.22474	5	5	6	4	5	0.707107	5	6	6	5	5.5	0.5	6	6	5	6	6	0.433013	4	5	5	5	5	0.433013
Male	30 to 39	M.Sc.	Yes	Weekly	3	3	3	3	3	0	1	3	3	3	3	0.866025	3	3	3	2	3	0.433013	3	3	3	3	3	0	3	2	3	3	3	0.433013	2	2	2	2	2	0
Female	30 to 39	M.Sc.	No	Weekly	7	7	5	7	7	0.866025	2	2	2	2	2	0	5	4	6	5	5	0.707107	6	7	6	7	6.5	0.5	6	3	7	3	4.5	1.78536	6	6	6	4	6	0.866025
Female	30 to 39	Specialized/Specialized/MBA Courses Courses	No	I don't know	7	7	7	7	7	0	6	7	1	1	3.5	2.77263	7	7	6	6	6.5	0.5	7	6	7	7	7	0.433013	7	7	5	7	7	0.866025	5	5	4	5	5	0.433013
Male	10 to 19	Elementary/Middle/High School	Yes	Daily	2	2	2	3	2	0.433013	1	2	1	1	1	0.433013	2	2	3	3	2.5	0.5	2	2	2	2	2	0	3	3	3	3	3	0	1	2	2	2	2	0.433013
Male	20 to 29	M.Sc.	Yes	Daily	5	6	6	6	6	0.433013	2	7	1	1	1.5	2.48747	5	7	7	1	6	2.44949	6	4	7	5	5.5	1.11803	5	2	6	5	5	1.5	3	7	5	4	4.5	1.47902
Female	40 to 49	Specialized/Specialized/MBA Courses Courses	Yes	Rarely	7	6	7	6	6.5	0.5	2	6	2	3	2.5	1.63936	4	7	6	6	6	1.08972	7	7	5	7	7	0.866025	5	6	6	6	6	0.433013	7	7	7	7	7	0
Female	50 to 59	Specialized/Specialized/MBA Courses Courses	Yes	Daily	7	7	7	7	7	0	7	7	1	1	4	3	7	7	7	7	7	0	7	7	7	7	7	0	7	7	7	7	7	0	7	7	7	7	7	0
Male	50 to 59	PhD	Yes	Rarely	4	6	6	4	5	1	5	6	4	4	4.5	0.829156	4	6	4	3	4	1.08972	6	6	7	6	6	0.433013	4	4	4	4	4	0	6	4	6	4	5	1
Female	20 to 29	Bachelor	No	Rarely	6	6	7	7	6.5	0.5	5	6	4	5	5	0.707107	7	5	6	6	6	0.707107	7	6	7	7	7	0.433013	6	5	6	5	5.5	0.5	6	7	7	6	6.5	0.5
Female	20 to 29	M.Sc.	Yes	Rarely	7	5	7	7	7	0.866025	1	5	2	5	3.5	1.78536	7	7	7	7	7	0	7	7	7	6	7	0.433013	7	7	7	7	7	0	7	6	7	5	6.5	0.829156
Male	20 to 29	Specialized/Specialized/MBA Courses Courses	Yes	Rarely	7	7	6	7	7	0.433013	6	7	1	1	3.5	2.77263	4	4	1	7	4	2.12132	7	5	7	7	7	0.866025	7	7	7	7	7	0	7	7	7	7	7	0
Female	20 to 29	M.Sc.	No	Rarely	6	5	7	6	6	0.707107	4	6	1	5	4.5	1.87083	5	3	7	3	4	1.65831	7	7	6	6	6.5	0.5	5	7	6	4	5.5	1.11803	6	5	6	5	5.5	0.5
Male	20 to 29	Bachelor	Yes	Weekly	7	7	5	7	7	0.866025	3	5	3	3	3	0.866025	7	7	7	7	7	0	7	7	7	5	7	0.866025	7	7	7	7	7	0	5	7	7	1	6	2.44949
Male	40 to 49	Bachelor	Yes	I don't know	7	7	7	7	7	0	7	6	4	4	5	1.29904	7	6	6	5	6	0.707107	7	7	7	7	7	0	7	7	7	7	7	0	7	7	7	7	7	0
Male	40 to 49	Specialized/Specialized/MBA Courses Courses	Yes	Rarely	5	5	7	6	5.5	0.829156	6	5	1	2	3.5	2.06155	7	2	5	4	4.5	1.80278	7	7	7	6	7	0.433013	1	4	3	3	3	1.08972	3	5	5	1	4	1.65831
Female	40 to 49	Bachelor	No	Rarely	4	5	4	4	4	0.433013	1	3	5	5	4	1.65831	4	4	5	2	4	1.08972	5	5	4	5	5	0.433013	1	5	2	2	2	1.5	4	4	4	2	4	0.866025
Female	40 to 49	Bachelor	No	Rarely	4	5	4	4	4	0.433013	1	3	5	5	4	1.65831	4	4	5	2	4	1.08972	5	5	4	5	5	0.433013	1	5	2	2	2	1.5	4	4	4	2	4	0.866025
Male	30 to 39	M.Sc.	Yes	Rarely	7	7	7	7	7	0	5	5	1	5	5	1.73205	6	7	7	6	6.5	0.5	7	7	7	6	7	0.433013	7	6	7	7	7	0.433013	7	7	7	6	7	0.433013
Male	20 to 29	Specialized/Specialized/MBA Courses Courses	Yes	Daily	7	7	7	7	7	0	4	7	4	4	4	1.29904	7	7	7	7	7	0	7	4	7	7	7	1.29904	7	7	7	7	7	0	7	7	7	7	7	0
Female	40 to 49	Specialized/Specialized/MBA Courses Courses	Yes	I don't know	7	7	7	7	7	0	2	3	2	2	2	0.433013	6	6	7	7	6.5	0.5	7	7	7	6	7	0.433013	7	7	7	6	7	0.433013	7	7	7	7	7	0
Male	20 to 29	Bachelor	Yes	Weekly	6	5	6	7	6	0.707107	5	4	4	1	4	1.5	6	7	7	5	6.5	0.829156	7	6	6	7	6.5	0.5	4	6	7	7	6.5	1.22474	6	6	5	6	6	0.433013
Female	20 to 29	Bachelor	No	Rarely	6	6	7	7	6.5	0.5	5	6	4	5	5	0.707107	7	5	6	6	6	0.707107	7	6	7	7	7	0.433013	6	5	6	5	5.5	0.5	6	7	7	6	6.5	0.5
Male	20 to 29	Bachelor			5	7	5	6	5.5	0.829156	5	7	2	7	6	2.04634	7	5	7	4	6	1.29904	7	7	5	7	7	0.866025	4	4	5	6	4.5	0.829156	7	7	7	6	7	0.433013
Female	20 to 29	Bachelor			6	6	7	6	6	0.433013	1	6	2	4	3	1.92029	7	7	6	6	6.5	0.5	7	7	7	6	7	0.433013	3	3	4	4	3.5	0.5	4	4	4	4	4	0
Male	20 to 29	Bachelor			7	7	7	7	7	0	4	7	3	4	4	1.5	7	5	7	7	7	0.866025	7	7	6	7	7	0.433013	7	7	7	7	7	0	7	5	6	5	5.5	0.829156
Male	20 to 29	Bachelor			6	4	6	6	6	0.866025	4	6	2	5	4.5	1.47902	6	6	7	6	6	0.433013	5	4	5	3	4.5	0.829156	3	6	7	5	5.5	1.47902	4	6	4	5	4.5	0.829156
Male	20 to 29	Bachelor			7	7	7	7	7	0	7	4	1	4	4	2.12132	7	5	7	7	7	0.866025	7	7	7	7	7	0	7	6	7	5	6.5	0.829156	7	7	7	7	7	0
Male	20 to 29	Bachelor			7	7	7	7	7	0	2	5	1	1	1.5	1.63936	7	6	7	7	7	0.433013	7	7	7	6	7	0.433013	5	6	7	7	6.5	0.829156	7	7	7	7	7	0
Male	20 to 29	Bachelor			6	5	7	5	5.5	0.829156	4	5	1	5	4.5	1.63936	7	6	7	4	6.5	1.22474	7	5	6	6	6	0.707107	6	6	6	4	6	0.866025	4	6	6	4	5	1
Male	20 to 29	Bachelor			5	5	7	7	6	1	3	3	4	1	3	1.08972	6	5	6	6	6	0.433013	6	7	5	5	5.5	0.829156	1	4	7	6	5	2.29129	5	4	4	6	4.5	0.829156
Male	20 to 29	Bachelor			4	5	6	5	5	0.707107	4	4	5	5	4.5	0.5	5	4	6	5	5	0.707107	5	4	4	5	4.5	0.5	4	6	4	5	4.5	0.829156	4	4	4	5	4	0.433013
